# Supplementary material for: Isolation and characterization of a novel lytic bacteriophage Pv27 with biocontrol potential against Vibrio parahaemolyticus infections in shrimp
Source: PeerJ. 2025 May 6;13:e19421. doi: 10.7717/peerj.19421 (PMC12063606; doi:10.7717/peerj.19421)
Supplement: Supplemental Information 5 [file peerj-13-19421-s005.fasta]

>D5
TGGTGAAGCACTCGCCGATAGAATGGAAAATGAAGCAATCCTGCCTCACGAATAAATCTC
ACACAATAATAATTATAAGAGAAGGAAATATATGTTTTTAAGTTCAAACTATATACTTGG
CAACGAACTGGTTGAACGTATGGATATTAATATTGCTAATGTATCCATTATGAGTAAGAG
ATTCGAGGATGAAAATGATCACACCACTGTGGTGAAGATGAACAATTGTAATTTCATCAA
GAGTGATTCCCCTAAACTTCCTAAATATATTCAAAATGGTATTCAAGAATTAAAATCTCA
ATCACCATTTGTTGATTTCAGTGACAAACTTCCGTGTACTTGGTTTCGGAGTGAATTCGA
ACTGTCGGATAAAGATGCTATGAATTCGGATATCATCAAAGACAAAATCAAGATTCATGG
AAAAGAATTTTATGTTTTCGAACAGAAATTTATAGATGCGGTTAAAGATCGCATTTGCTA
TATACTAGACGAAAAAGAAACCCAACAATGCTGGAATAATAAACAGATTGAAGGATATGT
GAAGATTTCAAAGAAAAAATATATGACTTGGTATAATCCAAAAACAATTGTACAAAATCA
GAAGGAGTTCTAATGAAAAAGGACGATAATAAAAATAATAATGTTCCTATTAAAGAAAAA
CGAATAATCATGATCCATGGTATTTATCGCTCCGGTAAAGATTATGCGGCTGAACAAATT
GAAACTTATCTACACGAAATAGGATACACCACAGAAAAAATGTCTTTTGCTGACCCCATG
AAATTCATACTAACGAAAACACTCAATGTCGATCTCGAAACGTTTGATAATCATAAGAAC
AACAAATCAGAATTATTTGTTCAAGGAGACGACCTCCAAAATGTATTTCTGACAGATTTT
CGTACTTTAATTCAAAACTTCGGAACCGAAGCAATGAAACCAATTTTCGGTGAACATGTT
TGGGCAACTCTTTTATATAAAAAATCTATTGCTTCAGAAGCCGATTTCGTCATAGTTCCA
GACTTTCGTTTCCTAACTGAACAAATCAAAGGTGCTCATACAATAAAAGTAATAAACAAA
GACGTTGAACACTCCGACGGTCATCGTTCCGAAAATGAACTAAAGAATTTTAAATTTGAT
TATGAGATCAATAACACTGGTAAACCTGACATATCAAAAGATGTCAAGAAAATCGTCGAT
TCTATTATTAAAAAATCTTAGTTTTCAATCTGATTCAAATACTCACGAAAAGAATGAATG
TCATTTTGGCATTCATTCAAATCTAACATATTCTTTAGAATCCCCACAATATAATCATAA
TCTTCCTTGTGGCCCTTCTCTGCCGCAATTGCTTTGGCTTGATTCCACTTCTTTTCTACT
TCATCAACTGATTTTCCACTTTTCTTTGCAAACGATTTAATGACGTTATTTGGCATAATT
TCCTCATTTTTTAATATTAGTATTTATTGATATTTATAAATAGTATAAACTAAGAGGATT
GCTTAATGGCACAATATGATAAGAGTAATGAAAAATATGTCGATAGGAATAATGACCTAT
TTGATGTCAATCTAAGTGCAGATGAGAATGGACAGATTTGGCAAAAGAGATATGCTAAAA
CTGCACTTCAATTACCTAAATATTCAGAGGATTTTTCTCTATTCCACGGTATGTTTTCTT
TCGATTTATTGGCGAGGGTTTGGGAAGAGATTGAATTTACTGTAAGTGATAAACAGAATT
ATGTGTTTATCCCAGAACACCTAATTGGGTTCACTTACTCATCTTCAATTAATCAAATGC
TTAACCTATCTTCAGGTACCACTGTTGATATGGGTTCTGGTATCCGAACAAAACGATATG
TACTATGTCAACCAAATAGAGGAACAATGGTTTCATCTACGGTAATATGTCCAGACCCTC
ATAAACATGGAGTACGAAATTGGGGTTTAAGTCTTCCTTCCGACTCTCTACGTTTTCAGT
TAGAGGGTGATGGAACCGATTGGGATCTATATGCATTTCGTAAAACTGACCAAGGAATTC
AAACTAACGAGCCACTAAAGCAGTATTTACCTGATGATTTTAATATAGAGAAAGCACACA
ATTATCACATTCAATTTGATATTATTGGTAATGTTTATTACTTCATTGATGAAATTCTAG
TATTTTCCGAAAACAATGTTAATACATTAGATGGTCCATTGATTTCTGACCCGGCACTTC
CATTTGTGTTCGAGTCGTTGACATATGAACAAGGTACTGAATTAGTCCTTAAATGCTTTA
GCTTAGATATATCAATAGAAGGTGGAATGGATGATTTCCGTATTCAAGGTTCAGTTAGTA
ATATAGATCCAGTAACTGTTCAACCGACCGGTACAGCTGCTTTGGCTGTTCGAGTACCAA
GAAATGTTGATTATAATGGGAATAGTGTGTTCTATTCTCGTGCAATCACACTAAACAAAG
TTACTAACTGGTGTCGTGATGAATCCGCGTTAAGATTGTATATAATTCGTGATACGTATG
CGACTAATTTAGAATCACTGACTTGGAATAATGTTGTAGATTCTAAGATAGAATATCTGG
AAGGTGGAGACACGTCCTTACTTGATACGGCATTCCAACTTGATAAGAATATCAATTTCT
TAGTTGCTAATGAGTGGCAAGATATAGAAATCAAGAATGAGATCGAATCCGCTGATATGA
GAAACGTTCCTCATGTTAACCCAGGTGACATAATCATATTTGAAGTCGTTCCAATTACAT
CAAACAAAGAGACATATGTCACGTTCTATTATAGTGAAATTCGATAAAAAGTGTTTTTTC
TTATATACAAGGGATTATTTTTTGTTTATAATGACTCAAAATTAACCCTATGTATATAAG
GAAATCGAATGAAAATCTCTGATATCATCCAAGAGCTTAATCGAGAAAATGGCTCTAATT
TCAAAATCTCCGTTCTGAAAAAGTACAAAGATAACATCTTACTTCAACGTGTTCTAAAGA
TGGCATATGATCGAGTCGAATTCACATATGGTATGTCACTGAAAAGTCTAGATAAGTTCG
AAGGTATTCAGAATGCCTCAATTGGTTTGTATGAAGCGTTAGACTATCTTGAAGATGATA
TTGCTTCTCGTAAAATCACTGGTCATAAAGCATTACAAGCCGTTGCAAACATCCTTGCTT
GTTTATCAGATGATGATGCAGATATCGTGCGCAAGATCATCGACCGAGATCTAAAAATCA
ATCTAGGTAAGACTCAAATCAACAAAGTCTTCAAAAATCTTATCGTCAAACCAGTTTACA
TGCGTTGTGGCGTTTATAACGATAAATCAAAGTCAAAGATCAATCCAAACAAATCTATTG
TTCAACTTAAGGCAGATGGTACATATCGTGACTTCACTGTACACGGTGAAAATGTCGATT
GTACATCTCGTTCTGGTGAAGTCTATAATTATCCACTAATCAACGAAGAACTGGCATCAT
TCAAAGATGGTCACTATCATGGTGAACTTACCGTAGTTTTGACAGACGAATTGTTTGATA
TCATCAAACCAAAACTAGAACAAATCGATAAGAAGAACAAAACGAATTGTGTTCAAGAAA
TCACTGAAGCTTTTGCTCAACATAAAGCTGAAAATCGTGAATACATCCTTCCACGAAGTA
TCGGTAATGGTCTGATTAACTCAGATGACATCCCACATAAAAATCTAAAACTTGAACTAT
GGGATTACATTACACCCGAAGAGTACGCAAACGCTCAGAACAAAGTAAAGAACAAAATTC
CTTATTCAGAACGTTTTGATAAATTAAAAACAATGATTTCTAATATAGAAAGTGACACTA
TTTTTATTATTCCACACAAACACGTTACTTCAATCGCAGAAGCACTAACAATTGTGTCAG
AATGGATGAATCTAGGCTATGAAGGTGGTGTACTGAAAGATCTTGGGATGATTTTCCGAG
ATGGTACTTCACCTCAACAACTTAAACTCAAACTAGAAATCGATCTCGAAGTTCGTTGCG
TTGGTTTCAACGAAGGTCGAAAAGGAACTAAACGTGAAGGAAAAATTGGTTCTCTTCAGT
TCTGTACAGACGATCTTCAAATTAAAGGTAGCTGCTCTGGATTCTCAGACGATGAACTCG
ATGAATTCACAAAAAACTTCCATTTATACAAAGATCGTATCTTTACAGTTCAGTTCAACG
ACCTAACAAAAGCACGTGGTAACGACTACTATGCATTATCACATCCCCGATTTATCGAAT
GGCGTACCGATAAAACAGAAACTGACACGTTGGAACGAGCATTTGAATTACGTGAAATGG
CGATGTGTTTATCATGATAGAACAGGAATATAGAAATATTTTAAAAGATGAAAGAGCGGT
CGAGGTTGACTGCTCTTCCGAACGTGTCAAGGAATTCATTCGAGATCTCGACCCTCATTG
CAATCCTCGTGAAGTTCGAATGTTCTTTCAACCCGATGAGCATAGATTTCTTGTGTATTC
AATCCCCAAACTGACTGAACGTATTCATGGTCTGGCGATTATGAGTTGTACATTTTTTGT
ATGGTGTTGGTTTGAAGGTTGGAGGGCTGAAATTTGCGACGATTTTCGTGGTTTAATGAA
CACGGATGAGTTAAATTCCTCTCCTATTTGCGTTTTTACTCTGGAATATCTGATGCAAGA
TAAAAATTTCGGAGGATTGGGTAAAAAGATTTTACTCGAAATGAATATGACAGAATACTT
AATATAGGATACTTATGAAATATTATGATTTAAACGCAGAGAGTTACTGTGAACAAACAT
TTGATTTGAAAATTTCTGAATCAATATTTATGGACAATGAGCTTCCTTTAGAACTGAACC
TAGATAGTTATCTTAAAAAACCCGTTCTTGAAATTGGAAGTGGTTCTGGTCGAGATACAC
TTTATTTGTCCAAACGAGGATTTGACGTAACGTCAATCGAACTATCTGGTCCAATGATTG
ACCAAGCTAAACGATTGACTGGATTAGATACATTTATACAAGGTAATGCTGTTAACTTCC
TTTTGGATAAAAAGTTCGGGTTTATCTTCTCAACAGCATGTTATTTACATCTGTCTAGAA
ATGATTTTCTTCTGGCACTTCACAATGCTCTATATCACCTCGATTCGGGTGGTACATTTT
TCTTCACTGTCAAGAAAGGAAGGGGGAATGAAACTGATTCACTTGGTCGATTTTTCCAAT
ACTACCAACCAGAAGAGATTTCGGAAATTTTAGACGAACTATCTAATATATACCCGATAT
CTAGTTATGGCTTTCGAACATCTAAAGACCACATGAAAAGAAATGTAGAATGGATAAACG
TTTCGTTGACGTTTGAATAAAATCACCAAAACGGTTTACTTACTTGATTGTTTTGATATA
ATCTAAATATCAAATTAATTAGAAGGTATTCACCATGAAAGGTTACACAAAATTAATTCA
AAGAATTCAAGACCATACAAAATCTTGCATCGAACGTTTTTGCACACGTCAAGCGAAAGA
AATCGAAATTTTGTGTACCCTTAATGGTGGTTTAAAGCCTCACCGAGATCCAAAAGGTCG
TCTTCACGCTGCCAAAGATGGTTATCAAGATGCCGTGGGTAAAGTATACCGAAAAGGCCA
GTACATACCAATGGATTTTGAAAATGAGAATTCGTTTTATTCTCAACCTAAATACAAGAT
TCCATTATATCGTAAAATTAAATTGATTGACGAGATGATTGAAGATGTTAAGATTGCATT
TTCTGATTTTAAGGTTGAAGATCCGGATAAAGAATCCGAATCATACCAAATCGATGGAAT
CATATTCAGTTTTGGTTCGATATGGGAAAATAAATTCCAAGATGAATATGGGAATGGTAA
AATAAATGCATATATCTATATTAAAGCTGCATCTATTGGTTATCTAAATATTTTCATGGA
AAGTATGCAATCGATAGTTGCATCGAAGAAAGAACGAAATATCAAAGAACTAAAACACCA
GAAAGAACTTGAACAATCACTTAAAGGTGATGCACCAAATGGGAAACAAACCATAAAGGC
AAAAGTTATTGGTTTACCAATTCGTGAAAATTATTATGGCATTCAGCACAAAATGATGAT
AGAATTAGAAAATAAATCGACGGCATATGGTTCACTTCCTGCAAAAATAATCGATGCGGA
AATTGGTGATATCGTCGAGTTAACGGCAACGTTTGAGTCATGTGAAGAAGATAAAACTCA
TGCATTTTTTAAACGACCAACTAAAGCTTCGATAATGGAGACTGCAGATGTCATTGAATA
AAAAATCCCAAGAAGAATTTAAACAGTGTCGAAAGGAATTATTAAATAAGATTTATGCAA
TCCAATCGAATTTAGGCTCAGCTAGTTTAATTTTTGATACTTTAGAACTAAACGGTAAAC
CAGTCAAAACACTAAAGTTCAAACGGGACTTCTTTGAAGCTGAATTAAAACGTCACGAAA
AACAACTGCAAGATTTGATTGACAACAATCCGGAGTGGTTAATATGAATTGGGTTAATAA
AGACACACCAGTTGTGAAAGTTGAACTTGATGCTCAGATGATAGAAGTGAAAATTGGAAT
CATTAAAGAATCAATCAAATTTTGGGAAAAGCAGATGTCATTACACTCGGATGATGAACA
ATTTGTACGGAAAGCTAACAAAAAGTTGAAAGAAGAAAAACAAAATCTAGAAGATCTGAA
AAACAAACACCCAGAATTCTTTATTTGAGGAAAGAACATGCCTAAGAAAATTAAAGTATA
TGCGTATGAATGTGAATACTGTTCAAAGCCGTACAAAACATTAAACGGTGTAGAAACACA
CGAGTACAACTGTGCTAAAAATCCATCCATTTTAAGGGCAATCACAGAAAAAGAGAAAAT
CAAACAAGATGTAGAAGAAATTCGCTTGAAAGCTCGATCTATTCCTCACTTGATGCAACT
CCTAGAATCTTTCCTTTTGACTAAGGGATTGAAATTGGTTTTACGATCTTATCCAAGTAC
ATTCAACTATTCATTATCAAACTCTCATGATTCTCCTATCGGATACCCAATGAATTGGTG
TGGTAGTAGAGATGAAGATGGAATCCCACGTGGATATCCTGGGTGGTCTGGAAAATGGGA
TGGTCACATTGAAATCATCGATCCTAGTATTCTTCATATAAAGGATACCAAAAAACGTGA
CATTGATGCTCTCATTAATAAGTGGTCAGATTCTCTTATGCACATTAATTTCTTGGACTC
AATGAGTAATAGTAACGGAAAGCTTTGGTTATATGATTTTCCATTGATGTGGGAAGAATT
TAAAAACAATGGCGATGAGTTCAAGGTTATTGAAACTCAATATAAAGAACTTTTGGATAA
TCACCATAGAAAATTCGCACAGGAACGTTTATCATACATAAGTAAGGATTATAATCAGTT
AAATCTTACATCTTTGAAAGAAAAGACTGAAAAACAGTTGAAAATGTTAGATGAAGCAAT
TCGTTCAAATCAAGCATACTTGAAGAATAAGTTCAACCGAGAAAATGGTTTCGAGTTTAC
ACCACCTTATACTATGTTCGAGGATATTGAATACATTATGAAGCGACATACTGACGTTTC
TCATGGTGAAGATAAAGAAAATCCAGAACCGACTAAGTTAATTCAAGAGATTGAACGTTT
GAACGAACTCGCATCTAATTACGTTCAAGACCATCCAGAGATCTTTATTTGAGGAAATAA
AAATGGCCAGTAAAGTAGAATCATTTAAATGTGAATTTTGCTCCAGAACATTCGACGACT
TGAAAGGTGCAGAATCACATGAGAAATCATGTAAAAATAACCCTACAAATCCAGAGAAAA
TTCGTAAAGACGCAGAAATGAAAGCTAAGAAAGCAGCCCAAGCAGAAGTCGACCAAATCA
GGGATTGCGCTACTTCACCAGAGCACCTAGTTCAATTACTAATAGCATTTTTCTATAGTA
AAGGAATTAAATTTTCGTTGACATCGTATCCATCGAGTTTCAGTTTAACGGTTGGAAACT
CACATAATTCACCACAAGGTTATCCAAGAGGTAACCGAGACAGAATAGCTGAAGGAGTGC
CGACTAGTTATCCAGGATGGACTGGAAAATGGGAGGGAAGTATTGAGGTTATCGATCCAT
CTATCCTAGGTATTAAAGATTCTCGACCTTCACTTTTTGATTTTCGTGATGGTAAGTATG
GATTTCGAATTCCTTGGTTACAAACTGGTTCTGGTAACTTTGGTCCTAGATTTAGTCTTG
GTGGAATTTTGTGGTTATATGATTTTCCTAAGATGCTTGAAGAATATGAAACATCAAATG
GTCCTGAGAAATTAGCAATTCATAATTATGAACAATCGTTGTTCGATTACCATAAAGAAT
TTCAAAAAGGACGACGTGAATTCATTGAAAAAGATTCAGCATCACAAGATTTAGAACATT
TAATGAAAGAATTGAATAAACTTCAATCTGAATTATCTAAAGCGAAGGAAAACAATCACA
AATACCTTACAAATCAATATAATGAGCAGAAAGGGTTTAAGCTCCCACTTCCCCCATCTG
CATTTACTCTTTCATATGAAATTATGGGTATTCACGCTGACGTTTCTCATAAAACAATGG
AGAAACCGGAAGAATACAAGGGAATATTAGAACGTATCAATAAAGCCGAAAGTGAAATGC
GTTCGATTCTTGAAAATAACCCTGAACGTTTTATCTAGACAAAAATATAGTTTTTAAACG
TGTTCATTCTATAATAAAAAATATTAATAAGGAGAGAAGATGAACAAACAACGAATTAAA
TTCAAAAGTACTGAGTTTCAACCAAAAAATGAATACCTTTTGATTAAACCAAATAAGCTC
GAAAAAGAAGAAAAGTCAGATTCTGGTATTGTGATCGCACTTGAACGAAGTTCACTAGAA
CGACCAAGCTTTGGTGAAGTAATTGCAGTTGGTTCGGACATCGAAGATATTAAACCTAAT
ATGTTTGTGGTCTGGCCAGATACAGACGGAATCGACCTAGAATTTGATGACGGTGATTTC
ATGATCTTGCGTTATCGTTCAGTTATTGGTATTCAGAAATCTTAACAATCAATTCAATTG
GAGAAAATGATGATTAAATCTATCATTAAAGGTTATATCAAGCAAATTAAAACTAAACAT
TTTGTAAAGTATCATAAGAAATATCAAGCATTTCTTGCTACTTCTATCTATTCGGAGCAA
TATGTTATTCTAACGACTTGGTTTGTTCAAAATATAAATACCCTAATGTAATAATTTATA
TTAGGAAATCAAATGAAATGAAATATACAAAGGAAATCGGTGAACAATTAGAAGAGAAAT
CAGAAGCACTTGTATCTAGGTCGGAAACTTTGGCTGATAAGATGAATAAACTTACTGCCA
AGTTTCAAAGTAGCTTAGATGATGCAGAAGATCTTCATGTCACTGGTGAAGAAATCATTG
GATATGTAGAGGAAAAAACTCAATCATATAATCAAAATATATCACTACACCAAGATAATG
GAGAAGTTGCTCAACAGATTGTCAACTTAGATAATATGGTTGATGACTTTAAGTATGTTC
GAGAGACATTAAAAGAAAACATCGAGAATGGCCGAAGAGTTCTTAATCAAGTCACGTTAA
ACTTACTTGATGCTGATGAAGAAGAACAAGCATCTTTAGTTATTGCATTTGCTCAGCTTA
ACTCTGCTATTGCAACCAACTCAAAAATATATCTATCTTCTTATAAACAAATATCTGATA
TTATTCTTAATTTAGATAAAGTCAAGAAGAAAGAGAAAGATGCATTTGATGCCGACCAAG
AGGCAAAAGGCGGGAAAACTGAGAATCATCTTCATATTCACGGTGATGCAGTATCAACGG
TTGAACTTATCAAACAACTGAATAATTCAAAATAAGGTAAATTTAGGAGAAATAAAATGG
CATATGAGAAAGTATATCAAGCGACTCAAAAGATTGTTATTGGTGTAACAGAATATAATA
AAGGTGATGTTGTTCCAAATGAACTCGTAACGCAACGAATGAAAGATCTTTACTTGGTCG
AAACTGTCAAAGTAATTCCAGCGGAAGATTTAGAAGGTTGCGGAGAAGGTGGTTGCTCAC
TTCAACCATTGAACGAAGTAAGTGATACTGGCGATGTCGCTGAAGATGAACCTAAGGGTG
TTGACCAGTTACTAATCGAAAATCCAAGTGACTCCGACGTTTCTGTTGAAGTTTCTGAAG
AGCCGGACTGGGAATGGATTAACTCACTTAAGAGTACACGTGATGATAAGAATGCATTCG
ATGACTATGCTAAAGAAAAGTTCGATGTTACACTGAATGCAAATAATAAGTTGACAGATA
TGATTGAAGATTTTAAATCACAATTGGCTGATAAATAATCATATTCTTTATATAAGAAAA
GGCACGTAATGTGCCTTTTTATTTGTTTGCAATTTGATATTATGCAACATCTATAGGAGC
TGGATCCGACCACTTATTCAAAAGTTCTTCATCTAACTTCTCAATATCCCTCTCGGCTTC
CTGAGCCATCTTATCATAATTTATTCTCGCTCCACCAACTAATGCTTGGTCATATTTACC
CGTTACTGTACTCCACAACTCTTTGGTTTTTGCTTTTGTGTAGTTCTTAATCCATTCATG
ATTAAAAATCAAATCTCCACTATCATCTGCTAAGTATTCATATTGATAATGTAGAACACA
TGGACCAGAATAATTTTCCAATACTTGTAATTTCTTATTATAAGGATTAAAGTTAAAAAC
GATGTCATCACCTAAGAATTTCTGCAAAGATGCAGTAGTAGCTGAGATCGAAATAATACT
TGGTATGATACTACCTGTTAAAGTACCAGTGAAAAATTGTTCAGACCAAATATTTGGAAC
ATATCCTTCCCCAAAGTTAGCTTGGAAGTTAGTCAGATTGGACGTACCTCCTTTTGACAG
CTTAATTAGGTTAGTCATAGTATCTGGCATATCATATTCGCCCATTCCGCTCAGCTCAAC
GATTACAGCGCCTTCTAGTGTACCATATGCATATTCCGTAAACTTTTGTACCGCATCATC
GATGATTTCACCGATTTGGTCATCAGTAACTTCAACATTAATAGTTGGTGCACCAAGTTG
TGATTTGATATAATTTGTTAATCCAACCTTTGTGTTAATTCTTGCCATTATCAAAATCCT
TGTTTTATCTAATATTGAGTATTTATAAATACCGAATAAGAGGAGATTAAAGTGGCATAT
AAAAATAAACGAGGATGGTACAAACTCGTAAATCCAAGTAAGTTCGTCCCACCAGCAGAT
AAACACATGAAATCATTTAATGAATCTGAAGCATCTGTCGAGTACAAATCGAAATTGGAG
TTGAACAGCTTCCGATATGCTGATGCTAATCCACATGTTAAAAATTGGTCTGTTGAGCCA
TTTCCAATAAAGTACATAAAGCCAACTGATGGTAAGGTTCATAGGTATTACATAGATTTA
TTTTTGGTATTCAGTACTGGCGATAAGTTCTTAGTTGAAGTGAAATCGAAGGGTGAGACG
AAGCCTCCTAAAAAGCCTTCCAGAAAGACTGACAAGGCTATTATTAATTATCAGAAGGCT
TTACAAACCTATGCTGTCAATGAAGCAAAGTGGAAGGCAGCTGAAGAATTTGCTACCCAA
CATAATATGAAATTCATCATACTAACAGAAGATGAGTTGAAGTGATTTATTCAAATTTAC
CAAATATGTCATCTTCGGTTTTATCTACTATTGGTTTCTGAACTAGCTCATCGGCTACCT
CATCTTTCTCGACAGCCTGAACTTGAGCAGTTACTTCAGCTTCAATATCCTGATTGTCAG
TTTGGTCAATAAGTTCTTGGAAATAATTATCCAATGTTTCGTATGGAGTATCATCAACCG
ATATATCCACATTATCCAATTCTTCAATCAACTTGAAGTGATAAGGTTTGCAAGTTAGTT
TATATACAGATTTTGCGTCATTGTACGTAAATAGGTTGTTAATACCTGGGACTGTTGCAT
CGGTATCAGTTATTTCCATGATTTTATTATTAGGAAACACCAATAAATTACCAGTAATTT
CTTTAAGTTCAGCTACATTATCAAAGTTACTTTTCGCAACAAATAATATGATATTTTCTA
GGTTTGTTAGACCAAAACTAGAGAAACCATATCCTTCCGATTCCCAATCTTCCGAAGTCT
CTGGAAGCATGAACATCTCGAATATTTGAGTGTTATCGGTCTTTAAATGACTGTAATCAC
CAAAGACATTATCATCTATATTTATCTTCTCGACCAAAAGAAATTTAGTCGGCACCCCGT
ACATATTGATCATTTCCTCAACTAAGGAATTATTCAACTGATAATCTGGAGTCTGTGTGA
AATTAAAATTCATTTTGTATCCTCAGAAATTTTTCATGTAGTATTTATAAATATAATTAA
ATTAACATTATAAGGATTTACAAATGCGCTTAAATGAAGTTGTTAAAAATTTCTTAGCTC
AGCCAGAACCAAAGCAGGACAAAGAAAGCTCAAACGTGAATAAGGAAAACGTTCTTGTTG
ACCTAACGAATGATGACTTGTATCCTAACACTGTTGCATTCTTTGACGAAAACGATGGTG
GTATTTTGAATACTTCACGTAGTCGTGACATTATTCAACAACAAGATGAAAAGATTCGAA
CTTATCGTCAAATGGCGATGACACCAGACGTTATGGATGCTATTGATGAGATCGTAAACG
AGATTATTTTTTCATATGATGACAAGATGCCTTTGATGATTGAAATCGATGAAGAGAATG
AGAAATTAATCAAAGCGATCACAGAAAAATTTGAAAAAATAATGCGCCTAATGAATATTA
AAAGAAACGCATTTCAAATCGTAAAACGAGGATATGTTGATGGCCAATTAATTATGCATA
CTGCATATGATAAGAATAGTACTGCAAATGGCATTCGTTCTATTAAGATGATTGACCCTT
GTGGATTATATTTTGACGCTAAAACGAATACATACAAATACCTAGACAAGAAATTGCAAG
GATATATCAAGACTGATGTTGAGAAAGAAGAATACTCAATTGAAGAAATTGTACGTGAAG
ATTTCGGACTATATGACGGTAAAATTAATCTAGGATATTTGGAATATGCACTAAAACCAG
CAAACATGTTAAAAACATTGGAAGACCTTTTGATTCCATTGCGTTTTAGTCGTTCTATTT
CCCGCCGTGTTTTTAACGTTGATATTGGAGATCTTCCTGCAAAACGTGGTGCAGAAGTGA
TGCGTGAATATCAAAATAAGTTCAAATACAAGAAATTTTATAATAATGAAACTGGTGAAG
TATCGAATCAACAACACATTACATCTATGGTTGAGGATTACTGGTTCTCAAATCGTTCGG
GTGGTAAAGGTACAACTGTTGATACACTAGATGAAACTGGTAACCTTGGTGAAATGGATG
ATATTTTGTATTTCGTTAAGAAATTATACCGAGCTATGAAGATCCCAGATAGCCGTATTA
ATTTGGACCCTGATGCGGATAAAGAATTTGATTATGAAAGCACACGTACATCAAAAGAAG
ATATGAAATTCTTCATGTTTATATCACGATTGCGTCAAGTATACAGTTCTCTATTTAAAG
AAATACTAAAACGTGAAGTGATTGCAACAAAGATAATGTCCGAAAGTGAATGGAATGAAA
AGGAAGATTTAATCAGTATTTCTTTTGTTAACGAAAACAAATTCATTGAGAAAATGAAAC
TTGAAAACTTCACTAGTAAAATTGATATTTACTCTCAAGTTCAAGATTACCAAGGTAAAC
TATTTTCTGTTGAAACGATTCTAAAGGATGTATTCAGAATGAGTGAAGAAGAAATCAAGG
AAGAATTCGAGAAAATACAAAAAGAAGAGAAAGATCCACTATATCAACGATTTTATCAAG
GTGATGAAGAAGGGTCTCAGTGGTAATCTACAAATCAACTAAAAAAATATAAATATATTA
ATAAATTATTGCACCTTTGTTAAGTAACCAGATAATTCTGTTTAGGTTCGTCCAAATGGA
TATTGATTATTCAAATAAATTATCTGGTTTGCTGAATCATTTGAACGAAGTTCATTTGAA
ACACAGTGAGTAATACTTAAAAACTATAATTCAAGGAGAAAAATATGGCTGAAATGTTAA
GCCCAGGCGTTTTTGTAACGGAAATAGATGCTAGTCAAATTGCGCCTACTGTATCAAATA
GTATCGGTGTGTTTGCTGGTGATTTTGATAAAGGACCAGTTGAAGATTATACATTAATCA
CAAGCGTTGATGAATTAATCAATTTCTACGGTCTTCCGAATGATGTCAATTATAATGATT
GGTATCAAGCATATAACTTTTTACAATACAGTAATAAGCTGTATTTAGCACGTGCTGCTA
ATACTAACGGTTCAGCGACACCAATTTTAGGTGAAACTTTGATTGCACCAATCACCGCTA
ATACGACGGATACTGTTGCTATTACTGACGTTGCCAAATTTAATACAGGTGAATATGTTT
CATTTGGTGGTTCGACAACAAATACTACAGTGTACTATATTGAATCAATAGATTTAACTC
CTGGTTCAGAATCAATTACACTTGATCGTGATATCGAGGATGATTTCATCATCGGTGAAG
ATATTAACTCAGTTGAAATTGCATTAAATGGTGTATTTGAAGCTGTTGATACAGTAACAA
TTAACGAAGCCGTTGAAAATAATTCTGAATACGTTGAAAAGAATCTTACTATTCTAAACC
AAGATGATTTCGAAACTAAAGAAACATCTATCGCATTCACAAATGCTACTTACTCAAAAC
TTAAAATTATGGCTCGTTCTCCTGGTGATTGGAGTAAAGATCTTGAGATTGCAATCGCAA
CACCAAGTGCATTTAATGCAGCTACCCCATCACTTGCTTTCGATGGTATTGCACTTGATG
ATCTTTTCGAATACTTCCCAACTGGGACTGAAGTTGGTATTATCATTCGTCTAAATGATG
AAATTGTTGAAACATTCACTGTAGATTTTGATGAAACTGCAAAAGATTCATTTAACAAAT
CAACATACGTTGAGACAGTTATTAATAACAACTCAGAGTATATCTTTGTTAAAGATAACA
CAGCTAATGTTGCACCAATTAAAGATTACTGTTTTGAGGTAAATGGTACATCTGGTTCAA
CAATTGAGCTCGTTCTTGGTCAAGATTCAGCTATTCAAGCGGATGATCTATTGACAGCAT
ACGAACTATGGTCTAACAAAGAAGAAATCGACATTGACATCGTTATTGCAAACGAATTAG
ATGGTGGTGTTTCGGCGAAGAATCTAGTTGAAGAACGTAAAGACTGTATTGCCTTTATAG
GTGCTTACTACTCTGATACAGTTGGTAAGAAAGCCACAACTGCAGTTTCTAATTTAGTAG
ATTGGAGAAAAACTGGAGATCTAAACTTCAACAATATGTTCTGTGTTGCTTGTGGTAACT
ACAAGTATCAGTATGACCGTTATAACGATAAGAACCGTTGGGTTAATATCGCAGGTGATA
TTGCAGGTCTTCGTGCGCAGACAAGTACAAACCGTGCTTCATGGTGGGCATCTGCTGGTC
TAGAACGTGGTCAAATCCAGAACGTTAAGAAACTAGCATTTAACCCTAAACAAGCACATC
GTGATATTCTGTATAAAAATGGTATCAACCCAATTGTTACTTTCCCTGGTCAAGGTACGG
TAATGTGGGGTCAGAAAACACTGTTAGATAAAGCTTCAAGCTTTGACCGTGTTAACGTTC
GTGGTCTATTTAATACACTAGAGCGTTCATTGTCTAAAATGGCTAAGTACCAAGTTATGG
AATTCAACGATAACTTTACACGAAACCGTATTGTGTCAATGATTAAACCATTCTTGAGCT
CAGTTCAAGCTGGTCGTGGTATCCAAGATTTCCTAGTTATTTGTGATACAACTAACAACA
CACCAGACGTGATTTCTCGTAACCAACTTGTTGTAGATATTTACATCAAGCCAACTTACG
TTGCAGAATTCATTCATCTACGATTCACAAACGCTGGTACAAACAGCTTTGCCGAAGTTA
TTGGTGGTTAATCATTTACAGTGTAAATGAATAAAAAGGGAACCTTGATGGTTCCCTTTT
TTTATGTTTATAACCAAATCTTTAATATATCAGTATTATAATAATTGCATCCAAACCAAT
AATGTAATTAGAAAGGAAAATAAATGACAAAAGAAGTAAAATTTGGATTAGAAGCTCAAA
ATAAAATGCTCGAAGGTGTTAATGTTTTGGCAGATGCCGTTAAGGTAACATTAGGTCCAA
AAGGAAGGAATGTTGTCCTTGATAAAAAATATGGTTCTCCTCATATTACAAAAGATGGTG
TATCCGTAGCACGTGAGATTTTCCTAAAAGATAAATTTGCGAACATGGGCGCACAGATGG
TCAAAGAAGTCGCATCAAAAGCTAATGACGAAGCTGGTGATGGTACAACTACTGCAACTG
TATTAGCTCAAGCCATTATTAATGAGGGACTAAAAGAAGTCTCCACAGGTCGAAATCCGA
TGGATATCAAACGAGGTATTGACAAGACCGTTTTGGAAGCCGTTAATCAACTTAAGCATA
TGGCAGTTAAATGTGAAGAGCGACAATCTATTGCACAGGTGGGCACTATTTCTGCTAACT
CTGATTCTGAGATCGGTGAAATCATTGCAGAGGCGATGGAAAAGGTTGGTCGAGATGGTG
TCATCACTGTCGAAGAAGGTCAAGGTATTGAAAATGAATTAACTGTCGTTGAGGGTATTC
AATTTGAGCGCAGTTATCTTTCACCATATTTTGTTAATAATCCAGAGAAGGGTACAGTGG
AGATGGAAAAGCCGCTTATTCTTCTGATTGATGACCAAGTTTCAAATGTTCGTGATATCC
TCATGGCTTTAGAAATTGCAGCTAAAGATTCTCGCCAGTTACTTATTATTGCTAATGATT
TTGATAGTGAGGTTGTTAATACACTTGCAGTAAATAAGTTGCGTGGTGTGGTCGAAGTTG
CTGCTGTTAAAACACCTGGTTTCGGTGCGCCTAGAAAAGAAAATCTTCAAGACATTTCTA
TTCTAACAGGAGCAGTCGTTTTTGGTTCTGGTGACAATATTGATCTAAGCAAATTGGATA
AGAGTCATTTTGGCAGCTCAAAACGTGTAACCATTAATAAAGAAAGTACTGTAATTGTTG
ATGGAAATGGTAATAAAGAAAAACTTGAACAACGTATTGAATTGATTAAGAATCAGATTG
AACACGAAACAGATTACATGAAAACAATTCTTCGTGAACGTTTAGCTAAGTTATCTGGTG
GCGTTGCAGTTATTAAAATTGGTGCATCTACCGAGGTTGAGATGAAAGAAAAGAAAGACC
GTGTTGATGATGCATTGTGCGCAACACGAGCTGCCGTTGAAGAAGGGATTGTTGCTGGTG
GTGGTAGTGCATTAGCATTAATTGCAGAAAACTTGAAAAATTCGAATATTGAATTGGACA
ATGAAGACCAAAGAATTGGTATGAATATCATGATCAAAGCTATGGCAGCACCATTAGTTC
AAATCGTTCTAAACTGTGGAGAATCTGGAGAAGTCGTTTTGAGTAAAGTTCAGGATGGCT
ATAATGGATTCGGTTATAACGCTGCAACAGGCGAATACGGCAACATGATCGAAATGGGCG
TTGTCGATCCAGCCAAAGTTACTAGAAGTGCTCTACAGTTTGCATCTAGTGTAGCTGGTC
TTATGATCACCACAGGCTGCATGATTTCTGACGATTCCGAATAATAAAGTTTATCCAAAT
GAGGGTCCGAGAGGGCCCTTTTTTATGTCTGCAATTTGAGTAACCACTAATATAAATAGA
AGAAAAAGAGAGGATTATTATGTCATCTGTTGTTCAGAATATACTAGATGGTGTTGTTGG
TGAAGGTGCACGTTCGACGAAATTTGAATGTTTCATTAATTTTAGTGACCCTAATTTAAT
AGGAAGTGAGAGAGATATATTTGCACTTGTAAAGACATCACAATTCCCTGGTAAGAGTCA
CGATGTTATTGACTTAAAATACAAAGGAAGAAACATACCTATTAAAGGACAGGTTAAATA
TGATAACACTTGGACTTGTACTTTCTATATGACACAAGATCATGAGTTGAAAAAATCGAT
GGAAGATTGGATCGAAAGTCTAGACCAAAAGCACAACGTTAAGAATGTTGATTCTAAGGT
ACTCAATGCGCAAAAAGAAAATAATGCAATGGTAGGTAACGGTTATGCCACATCACTAAA
AATCGCTCAGCTTGATTTTGATGGCCGTGAAGAAACTATCGTATATGAACTACACCATGC
ATTTCCTAAGTCAGTGTCATCTGTTGATGTGGATTATTCAGGTGTTGGTACTATAACAGA
AGTCACGGTTGAGTTTTCATATGCTTACTTCGATTCAGCACCATCTTCTGCTGATTTAAC
ATCGGTTGTAGAAGAAATAAAAAGCGAAATACTATCAGAAGCTCAAGACTTTACGGATGG
TATTAAGAAACAAATCGCATCTGCTTTTAATAACCTAACTGGGCAAGTCATATCTGCAAT
TGCTAGTGAATTTAATGGAAGTGGTGTATATGCGTTAGAAACCAAAGCCAAGATGGCCAC
AAGAGTCGATTGGTAGGGAGTTAATATGGGTGGTTTTAATATAAATCAACTTAAAAAACA
TTTAGGTCCAGGTCTTGGATTAAGGAAAAATAAATATCTCATCGAAATTCCGGTACCAAC
CGTTGACGGGGAAACATTAAATATACTTTGTCAAAGTGCTGGGCTGCCTGAGAGGAATAT
CACTACAACTGAAATATGGCATAAAGGTAGACGTTATACCGTTAGGGGTGAAACTGATTT
CATTGGTGAATATGAAATATCTATTGTAGATGATTCAAATATGGCGATTCGTAAATTATT
TGATTCTTGGTTAAAGCAAATTGACAACACAAGACCTGATAAAAATTCAAGCCTTTTAGG
TGCCAGTTTTGAGGAACTTTCACCTGGTTTACTGGATGAAATCGAATCAGGTGTGGCTGC
GGCCAATTCTGTTATCAATGCCATTGAAAATCCAAGACAGATTTTAGATTTCACAATCGG
TTTCCTAGATTCAGCCAAAGGACCATCGAGTGCGTTTTATCAAACGGATATAAATGTTTG
GCAATTAGATGGTACTGGACAAAAAGTTTATGGATATAAACTTCAAAATGCATTCCCGAA
AAGTGTTGGCATTATTACTTTAGAAGATGGTGATGAAAATACACTTTCTGAATTCAGTGT
TACATTTGCATTTAGTGAATTTATACCTTTAGAAAACACATCAAGAGAAATTGTCGGTGC
AATATTTGGTGACCAAGTTGCTGATATTGCTTCTGGGATTTCTAATACTGTCAATTAAAT
ATAAATAATATAAATAAGATTTAAAGGAGAATCAACATGGCAAATAAAGTAGCCGAATTG
AAAAGTGCTCTTGGGGCAGCTGCACGACCAAATAAATATCGTGTTAATTTTGCTGTTCCA
GCTTCGATTCCAACTACATCTAACTTAGGTAATGCAGATGCACTTTGTAAAGCATCGAAC
TTTCCAAGTGTTACGTTAGGTCAGATTGAAGTTTGGAACCAAGGACGTAAATTAGTAATC
CCTGGGGATACTGCATATACAAACACATGGACATTAACTTTCTATGCAACCGAAGACCAT
GCTTTACGTAAAGATATGATTGCTTGGATGCGTTATACCGACCACTTCCAGAATAACGAA
CACAGCGGTAACCCGACTGCTATTTTGGGTGAACTTTCTGTTCAACAATTGGACTCAGCT
GGTAATGAAACTGCTACATATACATTCCACAATGTATTCGTTCAAGAAGTTGGTGAAGTT
GCACTAGGAGACGATACCACTGATACAGCTATGGAATTTGATGTAACGTTTAGTTTCACA
GATTGGGTAGTTGGTGGTGGTGAAACAAACCAACCAGCTGAAGGTAACTCGGCAACCGAA
AATGATATTACTGGATAAGGAATAAGTTATGAATTTTAAAGAATATTTAAATAAAAATGA
TAATCTCGATGAAGCAACTCAAATGAGTATGCAAAATCTAAATAAAATCGCTAAAGGCAT
TGAGAAAAATATTGATAAATTGTCAGATGCCGATGATCGCGTATGGGATACTAAGAAAAT
GGCCAAAGATCTTGAACCCTGTAAAAAAGCTCTTAGTAAATACATGATGAAATTCGAGAA
AGGCGAATACGACCTTTAATTAACAAAGGGACTGAAGTCCCTTTTTGAGGTTTATATGGC
AAGAAAAGTACAAAAAGAGTTAACTCCTGCTGAGTCAGTTAAAATAGTTAAGAAACTCGT
AAAAGATAAGAAGCGAATAAATAAGGCTGATTGGATTCCTGGTAATATTATTTACACTTA
CTATCTGGCTAAAGATATGACTCAAGTTTATGACAGAACTCCATTGGTTTTGATTCTCCG
AAGAAATAAAACTCATACTTTGGGGCTCAACTTTCATTGGGTGCCCTTTAAGATGCGTGA
TAATTTAGCTCGGTATATTCTCAAGTTGAATAAGAAAAATATTGAACAAGGAAAGCCATT
AGAGTTTAGTTATCGTCAATTGAAACCCATTTTAAAAAACTACGGTTATGCACCTTGTAT
TCGTTTGTATATTAATCATCGTTTTCGTTCTAGCGGAACGGTTATTCCACCCGATAGATT
AGTTGAAGTTGCACGTTTGAGAACTGAGACTTTCACAAAAGGAAAGTACACGGCTGAACA
ATTATATGCAAAAGCAGTTAAAGATGGTCGTCGTAGAGCAAAATCTAGAAAACGTAAAAA
ATAAAACAAACAGATATAAATAAATATATGTTTTTCTATTATAAGGATTAAATAAATGAT
TGATACTAAAACTATCGATTCAGCAACTGGTAAGCACTTTACTGATTTTGAAGCTAGTGT
AAAACAAACACTTCAATATAAGATGGCGAATCATCCAGTTTCTATTGATTACGCAAATAA
AGTTGATAACATATCAAAGATGAAAGCTGCATTTTCTGCAGTTACTAATGTTACTCAATC
TGGTGACGAGGAATAAAATATGAAAGGTTTGCAGTTAATTTACGATTTAGATGCTGCACC
AGAATTTGTCGTTGAAGAAGAAATCAATGAAGCAACTGGTACAACATCTAAGAAATATAA
AATAAAAGGAATTTTCAGTACTATCGGTGAAAAGAATCGAAATGGTCGAATTTATCCTAG
ACAACTTTGGGAAAATGAAGTTTCTAAATATCAGATGAATTTCACGTCTGGCTCTATTAA
TACATTGATGGAATGGGAACATCCAGCACGTACTTCTGTTGATCCAATGGAAGCGGTTGC
CAAAATTACTGACCTTAAGATCAAAGGTAAATACGTAATGGGTGAAGCTGTTCTGTTAGA
TAACCCTAAAGCAAATCAGATTAAATCTCTAATTGACAATGGTGTTAAGATTTCTGTTTC
CTCACGTGGTGTTGGTTCTGTTAAGAATGGCATTGTGGAAAACTTTAAATTGGTAACATA
CGATATTGTTGCTTCGCCGTCTGATTATAACGCTTCAATGAACGGATTAGTTGAATCATA
TCAACTAAATGAAGGTATTATTGAAGACCTAACGTTCGGTTTAGACTACAATGGTAATAT
TGTTCCATTATCAGAAAGTGACCCACAATCGTTTGGTCAAGTCTATGAGCAATCTGATAT
TAATACAGCATTTGTTGAGAAGTTTTCTAAACTATTAGATGAACTGAAGGCTAAATAACT
CATTCATTTTTAATATTAGAATGTATAAATAAATTATAATATTCACAAGGAGAAATAATA
TGGATTTGGGTAAATTATTCGAATCTCTTGATGAAAAAGTTTTCACTCCAGAATTAAAAG
AGTCACTAGAAACTCAATTTAATGAAGCAGTAGAAACTAAGGCTACAATCATTGCCGAAG
CAAGAGTTGAAGAAAAGATTGAACAACTAAACGAGAAATCTGAAGAGCATATCGAGTTTT
TGAACGAAAAAGCTGAAGAGTTTGTTGAACTTCAAAAACAAGAAATGGTTGAAGCAGTTG
ATAAATATCTTGAACGTGTAGTTGATGATTTTATGAACGAAGCTCAGAACTCTCTTGACG
AATCTGTTAAGGCAGAAAAAGCTGATATGATTATTGAAGCATTTGATTCTATGCTAGTCG
CTACTGGTGTTGAAGTGTCTAAGATTGTTGAATCTAAAGACGAATCATCTGTTGAAAAAC
AACTTTCTGAGTCAGTTGAAAAATACGATTCACTCGTTGAAGAAAATATCAACTTAAAAG
CTGAAAACGAAAAACTAATTAAGATGGGCATTATTTCAGAGATGAAAGAAGGTCTTTCGT
TGGTCGAATCTGAAAAGTTCGAGAAACTAGCTGGACTAGTAGAATTTAGTTCTGATGATA
AATTCATGGAAAAACTAGAGACTATTAAGGAAAGCGTTAAAGGTGCTGTGGAAGACAAAC
AAGATAAAAAAGATCTTAATGAAGCAGAACAAGAAGGTCAAAAGCCAGTTTGGGCACATT
TGATCTAAATTAAATTTCTAAAAATATAAATAAAATAAAAGAATTTCTTAAAGGAGAAAA
TTAATTATGGAAATGGATAAAAATATTCAAGCTTTGCTAGAAAGTGAAAAATATACTCCA
TTGTCTGCTTCAGATTCTGCAGCGATGTCAGTATTACTTGAAAACACTCAAGTTGAGACG
GAACGTCTAGTGAATGAAGGTACATTATCTGGTGACGTGGCTCAGTTCACACCGATTCTT
ATGCCTATGGTTCGTCGTGTATACCCTAACCTAATCGCAAATGAACTTCTAGGTTTCCAG
CCAATGGCTATGCCTACTGGTTTCATCTACGCTATGGTTAACCAATACACGGGTACTGAT
AATAACAGTTCTAGTGTTAAACCAGCACAGATTATCGAACTAGCTGATACAGACCACGGT
CTAGTTGAAGGCGATCTAATCGGTACTGATTCTGTATCAGGTGCTAATAACACTGTTAAA
GTTCTTTACGTTGAAGACGAAAAGATTGTTGTTGATACAGCTGCATTTGCTGCTTCAGAC
GTTCTTTACGATGATGCAGGTACTCCAGTTGCAATCACTTCAGGTACAGTTCAAGCTGTA
TTTACTAACGAAGCTGCATTCGGTAAAATCCTAAAAGGATACACTGGTACTTACTCAACA
GCTCAAGCAGAGCAACTTGGTAAGGATATGCGTGAAGTTGGTTTCTCAATTGCTAAAAAA
TCTGTTGAAGCTCGTTCACGTGCTTTAAAAGGTCAATACACAGTTGAGATGTACCAAGAC
CTTAAATCTCAGCATGGTATGCTAGCAGACGAAGAGATCATGTCTCTAATGTCTTACGAA
ATGCAAGCAGAGATTGACCGTGAAGTAGTTGATTTTGTTAACGCAAACGCTACACAACTT
GCTGATACTGCATTTAGTGCAACAGTAGATGTTACTGGTCGTTGGGAAATTGAACGTTAC
CGTACTCAAGCAATTCGTATTTCGAAAGAAGCACAACAAATTGGTCTAGATACTAAACGT
GGTCAAGGTAACATCCTTCTTGTATCACCTAAAGTAGCTACAATGCTAGAGCAAGTTGGT
ACATTCAAGACTGCTACTCAAGCATCTAACGTTACTCAACCAGTTTCTGGTGGTGTTGCT
GGTACATTCGATGGTCGTTACAAAGTAGTTGTTGACCAATATGCAACTTCAGATTACGCT
ACTGTACTTTACAAGGGTGCCGACCGTCGTGACGCAATGGGCTTCTTTGCACCATACGTT
CCAATGAGTTTCCAAAAAGTTACACACGCAGACTCTGGTCAACCAGCAGTTATTGCTAAA
ACTCGTTACGCACTAGACACTATCCCAGGTGTTTCAAGCGCAACTTCAAATGACCGTGCA
TCTAAATACGCTCGTTCATTCGGTATTAACTTTGCTAATACTGTACTTGCTTAATACTTA
ATTAAGTGCAAAAAGGTAGCTTCGGCTACCTTTTTTAATGTCCATCAAATGACTAGAAGG
CAAATTCTGAGTACTTAGATATAACTTCATCATATTTTTCTTGAGCTTTTTTGAGTGTAT
TTAGAGATGATTGGTGACGTTTTCGATTTTTTTCTTCCGAAATCTTAGCAGCATTAAGTA
CTGACCTAGCATGTTCAACCATACATCCTTCGGGTGTAGAGGATAAAGTTTCGAAGTCCC
TTCCGTATAAAGTTACCATTTTTGGATATTCGTTCACCTCAAATGTTTTAAAATCTTCAG
CATTAATTCGAACATACCTAACGGGGCGTTTCGTTCGACTTCCCCACATGTACACTTCTG
TACCAACCGGAAATTCATCTAATCTAAGTGACATATCACCACCCCATCAATTTAGTAACA
TCTTTAAAGTTTCGTTCTTTCTTACTGAAAGTCTTCATCGGATGCTTAAAGAAGTGTTCA
ACACTTGAACCATTGGGAATAAACCCCACAAGCCACTTCGTTTTCTTATCCACAATGTAC
ACGTGATTGGGAACTTTATATTCCAAATGACTCCAATCTGTCGTTTCTTGCAAATAAATC
AATTCTTGTTTATTATCCATATTATCACCAATACATTGTTTTAAATGTACATTTTCTTAT
ATCAAAGGCAATATTTTTATCATTACATAAAAAATGCCCACTTAATGAATTATATCACTA
AATGGGCAAATGTAAACTATTTCTTTTGATAGTACCAAATCATGTATCGATAGTCATCTG
AACTGATATCAAGCTCCATTGGAGGTTTAACCGAGTTCCTAAAAACTAACCCTTCAAAAC
ACCTATCATTAACGAATGCATCACCACCCTCGATGTCAACTTGAACCTTTGAGATTATAG
CCTTATCATACTTCCCACGGAATAAATCCCAAGTCTTCGGTCCACCAATGACAAAAAACT
CCATTTCTGGCATAGATAGCTCATAATCTAGAATTTCATCATATGTCAAGAATAAAAAAC
CATCAGTTTTATATCCTTTGAGATCATCTTCTTGAAAATCATCTTTAATTAGTACAATAT
TTTCACGATTAGGTAATGGTCTTTGATGTAAAGAAATATATGTATTCCAACCCATAATGA
CAGTTTTTCTTTCAGTATTTCGTTTGAAGAACTGAAGATCGCTTGGTATTCTCCAAGGTA
GGGAATTACTCTTCCCTACGCAATTATTCTTGGACATAGCTCCTATCATAATAAACATGT
ATTACTCCTATACAGAGAATGGATATTTGATTGCATCGTGATGTTCATATCCTACGACTT
CGAAGTCATCGACTGTCACCCAAGTGCGCAAATCTTCTAATGTTTTAATATTAGGATTGA
TTTTAAATTTAGGTAAACATAATGGTTCACGATTCATTTGTTTGTTTTTGAAAATATCGA
CTTGGTCTTCATAGAAGTGTGCATTGACGATCTTGTGATAAGCTTCACCCATTTCTAAAC
CAGTAATTTGCGCCATAACTGCCCATAAGAAGTAAACTTGAACCATATTAAATGGAACAC
CTAATGGCATATCGGCACTTCTCTGTGTGCTATTCAGGTACAATTTACCACCTAAAAGTG
AGAAGTGATGACTATACATACAAGGACGTAAACAACCCATGTGAAATACACCTGGATTCC
AGAATGTCCAGATTTCACCACGGTCATCTTTACCCGCTTTTAGATCTTGATAAATCTTAT
CGAGTAAATCAATCTTTTGGTGTTGCATTTGGTGTTCAGTTGATTGAATTGGCCAGTTAT
TACCAATTGCACCATAAACTAAACCCATATCATCATTGCCTTTCCTATGAGGGTTATTCA
ACCAGGCATCATTTAGGTTGGCATTGGCATCCCAGGTTTTCGTGCCCAGCTTACGAAAAT
CTTCCGCATTATCGTAACCACGAATGTACCCTAGTAGCTCTGCAACGGCTGCTTTCCAAA
ACGTTTTCTTGGTTGTACATAGTGGAAATTCATCAGGTGTATAGGTAAAATCAACATTTA
TCTTAGTTAAGCATCTTTTACCAGTACGTTCATTCTCGACCCATACACCATTCTCTATAA
TATCTTTACTGGCATCAATGTATTGTTTCATATAACTTCCTTCGTTTAATAAGTGAAGGA
ATTATATAACTTTTGCGTTTAAAAGATTTCTACTTCAATGAATTGGCTCAAATCCTCAAT
TTCACTTTTCGATTTGTTTGCATATGAGAACCACCCAAACGTAAAAACACCACCAAAAAT
GAGATAACGTTTGATTGAGCCTACACCCAATGATTTCATAATATCCAGAAAAACCCTGTC
AGAATCTTTCTTACTCAGTGCATGTGAGCGATATAACGCATCATGGATAATAGACGCCTT
TCTGTACTTACCAATAAACGGTGAACCTATTGCTGTCCAGAGAATCCTCGGGATCGAAGC
TCCATCAGTTGTCATTCCCTTTTTCACGTGAATTCTAAATTTATCGCTTGTATAATAAAG
ATCGCTTAATAAAATACAATCGTCAGTATTATCATCGAGAAATTTTAAAATTACATCTCC
TTGAACCATGTTATTTCTCCTTAAACAAAGTTGTCGCTACTCATATTTATCAGATGTTAA
ATATAGTCACGTATAAATATAAGAAAAATGTAGTGAGGATACACGTGAAAATTTCAGACG
GTATAAAACAAGCATACGATAGACAGTGGTCAATGATTAACACATTCACTGTCCAAATAA
ATACTCCACCAGCGGTACAGTCGGAAGTGGGAACGTTTACTGATGACATCAATTTGAACA
TTATATCAGTTTCCACTCCTGACTTCGTGAATGACCCGATTGAAGCGTTTATAGCAAACA
GGTGGTTTATTCATAATGGTAAAGACCAGTTATATAGATTTTCAATAACATTTCGAGATC
AGAACCAAATGTCTCTGTATAGGAGTTTTTTGAAAATATATAACATGTCAAAAACGAACT
ATTTTGATGATGTTGCAATGTCAATAATCATATCTAAGGACGCCGACTGGTTTAATGAAT
CGGATAAAATATTGATGGAATTAGGTGGTACTATGATTGAAGGAATTTCTAATTTAGATT
TCAGTAATGATACGGAAAATCAAATTGCTGAGTTTACCATTTCTTTCAAATCGACTACTC
CAATTATAAACAACTAACATAAAACATTGAGAGGATAGATAATGTCAAGCACTAAAAAAA
TAAAAATGGGAGACAAGACATTAACCATTAATAAATGGAAAGGACGTAATAAGAAGGAAT
TCACACGACTACTTAACGACCCGGAGAAGAATGAACAACAAATGATGGAATCGCTCGTAT
ATTCTTGTATAGATGAAGATGTTGTTTTGAGCACTGATGAATTCCGTTACATACTTAGTC
AGATTAGAGCTCATAGCTTAGGAGAAGATATTAACTTTGAATTTTATTGTGACAAGTGTA
ACGAAACATTCAAGAAAACACTCAGAATTAGTGACATTATACGATTCAATCACAAGCCTC
TCAAAAATATTAAAGTGGATGGTGTCAAGATTAAATTAGGTGAAATAAAAAATAAAGAAA
TATATGCTGAGAAAGTTGTGGAAGATCCACTTTATGATTTCTTAATGAGAATTGAAGAGA
TAAATGGAAATGATACATTTTCTTTATTAGAACTTGAGGAAATCATTGATGAACTTGAGC
TAGATGTACTTGAAGAAGTTATGAAAATATATGAAGATCATCGTTTTAAAATCGATGACA
TCAATACAGTAACTTGTGAATGCTCTCACGAAATGACTTTTAAATTTGATGAGTTGCCAG
GTTTCTTCCCAGAAAGTTGGTTCGAGGAGTAATAATGCATATACCATTCAAAATTGGCGA
GAAGGAATTTTTGATACACCCATACACTTCAAAACAAGAAAAGGAAATTCTACTTCTGGC
CAGTTTTGAAGTATATGATTTTGAAAGAATATTCGATGTATTGAATTTCAACCCCGAAGG
TGGAATAGATAATCTGTCCGAGAACGAAAAGAAAGTTATTCTCTATAAATTTAGGGATTT
GTCAATCGGTGATTCCGTGGATATAAAATATATCTGTGAACATTGCAAACACAACAATGA
ATCCACGATAGAGGCTACAAATTTCATTATTCCAAACATTCGGGACGACAAAGACGTGAA
AAAATTAAATATCCCCGTGACAGATGAAAATCTTCAAGAATTTGTTAAGGGAACAAACGT
CGAAGAACTTGATATTGATGATTTCTTTAAATTAAAGCAACGTGTCAAAGATAACCAAAT
CGATTTCGATTTCATTAAAAGCACTAATTGTCTTAGATGTAAAAAAGAAAAGACATTTGA
TATGAGCAAAACGAGTTATATATTCGAAATTATGTCAGATGATACACTAATGACACTTTA
TAAGTCGTACCATTTATTAAATTATATGGGGAAATATAGTAAGGAAGACATTGATAATAT
GTACCCATTTGAGCGTTCGATATTTACCGGATTGCTTCATAAAACAAAAGAGGATCTAGC
ATGATTCAGGGATTAAACAATGATTTAAAACTTAAGAAATTAAGAGCCGCTAAAAGGTTA
GCGGTAACTCGTTCACAAAAAGAAAAACTGGCCAAAAGTGCAAAACAATTCAATGATGAA
GTTAATGAAAGAATTCAAAGTGTTGCTTTGAATAAATTCGTGGTGCGTAAAAGCAAAAAA
CTCGAAGCACTAGGAAAAACTAGGGAAGAAATTGCATCTCTAATGCTAGAACTATCAGCT
AGTGAACCAAGTATCATCGATAAAACACTTTCTTCATTCAAAGGATTTGGCATTGACCAG
AGATTCGCTAATATGAGCCCTGAACAAATATTGGCTAAAGTCACTCCTAAACCTAATACG
AATAATAACCAGAAGATCCCAGATTATAAGCCACCAAGAGAAACTACGAAAAGTAAGCCT
CTAAAGGTTAAAACTAACTCAGACACAGATACATTATCAGATGTCGAGAGGAATAACGAA
AAAATATATGACCACTTGGTGAAGATTGGCGAACTGGATGTTGCTGATTATATACTGAAC
TTAATGACAGCTCCTTCAAATCAAACAAAGAAGACATCAGAAATGAGGTCAGATATCAAG
GAGAACACAGAAGAAGTAAAACGTTTATCTCTAATCAATAGTGGTATATATGAGGAACTT
GAGAAGTTAAGAAAGGAGCAATTCGAAAGACAAGATACGTCTATTCCTATTCAAGAGAAA
CTTAAGCAAGAATCTGAAAAACAAAACACAACAATAGATGAACAGAAAAAAGGTACTAGC
TTCTGGGATATAATTAAAACCGTTGGTTTGGGTTCTTCTTTTGCATATTTTTCTGGTCTA
TTTGACGATGGTAATTTCAGAAGAGCAATGGACTTCATTCAAAATGGTGATTTCAAAGGA
TTCGTAAGTCATTTAGGTGGATTAGATTGGATGGGTGGGTTTATAAAAACTGCTGCCTTG
GCAGTAGTGGCTACTGCCCTGCGTCCGATTAAAAGTTCGATTCAATTACTAAAACTTGGG
ATGAAATCAGTAGAATGGCTTCAAGAAACAGTACTGAAAATTATTAAAATATTACCTAAT
ATTCCTTCGATTGGTGAATATTTCCGTTCTTTTAAAAAAATGGATGGGAGCACAATAACC
AAATCAAACAAAAAGAATGTCAATATTAAGGATAAAGTAAGTTCTAATATAAAGAAAGCT
GGTGAAAAAACAAAAACTATCAAGAATAGTGGTGTGAAGAAACTTTCTTCATTAAAGAAA
ACATCTACCGTAGGTAAGAAAGTCGGAAGTATGGTTTCTAAATTAGGTAAATTCACCAAA
TATGTTCCATTTCTAGGATTAGCAATCGCATCTGGTACAGCAATTTATGCTGCGAATGAG
GGTTATAACAATGCGGACCAAATCCTAGGAATACCAGCTGAGCAATTATCAGAAACCCAT
AAAGTTGCTGCGGCAGCTGGTGCTGCTCTGGAAGATTTCCTATGGCCATTTTCTCCAGAC
CCAACAAATACAGCTGACTTGATTCTGAAGGCGGCTGCTGCCTTGGGTATTGACGTGGAA
CCAAAGGAGAACGATGTTAAACCAACATCAAAGACGAATAGCATAAAACAAACGTTTATG
GGTCAAGACTTCCAAAGTCAAAATACGAAACCGGTCGGTGAATATACATTCGAGAGAGTG
GATTACACATCGAGTCCATCAAGCCCATCTAAGAGTGTTGATGATAGTTCACTTTCTGAT
TTATTCGTTCTTAATACTAAAGAAAGTAGTGTTAAGAATCTTAATCCAGATGTTTTACAC
AACCTTAAAGCTATGGCTTCTGAATATATGAGCATTTATGGAGAAAAGATTCAGATCAAT
TCTGCATTCCGTTCATTTGAAGAACAAGAAGCCCTTAAGAAAAAATACGGTAATCGTGCC
GCTGCACCTGGTTCCTCTATGCACAACTATGGGTTTGCTTTTGATATTCAAACTACTCAT
GCAAATAAAGCAATTAAAGCGGGACTATTCGACAAATATGGTTTCTGGCGTCCTGTAATG
CCGCAGGAGACGTGGCACGTTGAACCTAAGGGTATCGATAGGGAAAGCATTAGGGTGGCA
GGTAAGAAGAAATGGAAAGTGACAAAGGCTCTAAAATCTGTAAATACAAACTCTGACGAA
TCTCCTCTTTTGGTTGATGATAATGATATTCCTACAAAAAATGTAAACAACGATATTGAT
GTAATTCAATCGGAAATGAATGCAAATTATAATAGTTCAAAAAGTTTGCAAGAGATGAAG
AAAGAATTAAGTGATCTTCAAAGTATAAAGGTCAACTTAATTCGTACCAAGGGATCTCAG
AAAGGACTATCTGAATATATCCAACGTTACGGTGAACGTGAAAAACAAATTAGAGCTCAA
ATTAATGAGAAGTCAAATGAGAATTCTCTCCCAGCGCCTAACTTTAATAAAGATAGACGT
TTGCAATCAGTGGAAGATTCTCATAATAAGATGATCAAGAGTACAATATCATATGAGATG
AATCGCACCAGAAGTGCAGCTGAAAATATAGGTAATAGATTGAATATAAATAGTAAAAAT
GTTCAGAAACCAAAAGATTCAGATACAAGTGTATTGAATATTTTTGAAGACTTATAAAGG
GGTACACCATGCTTAATTCAGCAAGTAATGTTACAAACATTGCACCAATAACAGATTCTT
ATCCTAGTGATATATTAACAGAACGGAATTTATTCCGTTCTATTCAGATTTTGGTCAAAA
ACCAAGAGAGTATAAACGGCGGAGCAGAATCGCTTTCGACTTATATTGATAATGTGAAAG
GAGATCTTCAGGATGCTTATGATTCATTGGGTGCAGATAAGATTAATCCATCTGATGCCC
CAAAACAAAAGAATCTTCAATCTCGAACTAAGAAAATTTCTGGTAATTTAGTGAAAACAA
TTTATGGTATTGCTCTACCACTTCCAAATGAATTGGATGATTCACAAAATCACCAATGGG
AAACATCTGAGGGTGTGGTTGGTTCTGTAGCTGGTTCGATAACTAACACTGAAATGGGTG
GAGTGAGTATTAATAAAGCATTGGGTGAAATGGCTTCAGCATCTGGATATAGAAAACCAT
TGATTGATCCAGGATACTTTCAAGATTATAAAGGTACTGAACCTCGTGAATTTTCATTCT
CTTGGGATTTAATACCTAATAATGCAGCGGAAGTAGATGCTATCATGAATATACTTTATA
ACTTGAAGAAGTACACTTTACCGAAGAGCACTGTTAATGGGATGACTTTGTTGTCTCCAT
ACCTTTTTGATATTCAAATCGGGAACCCACGAATTAATAGCCTTATGAATATGAACAACG
TTGTTTGTAAGTCGATGAATATTAATTTTAGTGCTGATGGAGGTTTGCAATTTTTACCAG
ACGGTATGCCAAAGCATATGAAACTTGAAATGACTTTCGCAGAGCGCAGTTTGGTTACTG
CAGATTTCTACTAGTACAGTAAGGATATAAAATGAAAAATACAATTGTGAAATATGATAA
AGAAGAAGTATATTTTGACACTAATGAGCAAACACCATTCGATGTCAGTGACTACTTTAG
TAAACAGATATTCATCACAGATCTATCAAGTAAAGTAGATAATTGGAGTGATTATTTAGA
CAAATACAGAATGACAGATGATGATAAATTAGAAAGAATATCTTATGAGTTATATGGAAC
CACAGATTATTGGGATATACTATTTCTTTTAAACAAAAGGGACCCTTTATTCGATATGCC
ATACAACTTCGATACTGTTTCTGATGATTCAACGAGTTTCTTAGACACTTATAGATTTTA
TGTTTATGCAAATGCACCATTGTATTCTAGCCAACGAAGTGATGAACTCAAGGAAGAATT
TCTGAGCGATTCTATATTAGAGAATGAAACATTCAGATATATCGACGTTATTAAACCATC
AAGAATGAGTGATTTTATTGCACTCCTGAAAGAAAACGGATATACCTAAGGTGAGACATG
AATCAAAATAATGAGAGAATTTTTACACCAAGTAATAAATTAAAGGCATATTCACTTAAA
ATAGGTGACATCGAGCTTGTCCATGACGCTATCATTTCTATGGAATTCTCATATAAAAAT
GACTCTCCTATAGTAATGGGCAAAATTTTGATTAATGACTTATATGACATGAGCCAGTTG
GTTGACTGGAAGAGTGTTGACGTCCAAGTATTGTACGTTGATATGAAATCCGAAAGCACT
GAGAAGAGCTTCAGAATAACTCAAATAAAGGAGTATGAGCACTCAAATTACAAAAAAGCT
TTTCAATTGTGTGTTCAAGATAAGTTTTCTTATAAACTAAAACACAGTTTTTTGTCAAGG
GGTTTCAACACATCTATAATTGATGCATTTCAACAGTACATAGATTATTTAGACCTGAAT
GATTTTGACACTGATTTTAGCTCTATGACGGATATTGAAACATTTACTGTTCCTAAATCC
ATAAATAATTTAGATTTCTTTGTTAATAAATTTAAGATGAATGGATATTACCTTTATCAG
AATCAAGATTCCATTTGTGTAAAATCATTGAGTGATTTAGCCGTTAATAGTCTGCCTGAA
AATGATGGAATATTTACCAATGAAACTGATAATCAGTATTACAAAAATCGAATTATCGCC
TCAAGAACTCATCTTAATGATCGTGAGAGGGTAATTCCTAAAACTCGTTCATTAGCATTT
GATGTAAATAGTAAAAAGTTCTTATATGACTCAAATAATGACAAATCATCATTATCACTA
AATGACGATATTGATGATATTCAAGATGATGTGGGATTTAGAGATGTTTATCAACAGCAC
TTAAACTTTGACGAACATAACGTGATGATTCGAGATTCCTTCTTGTCTCAAAACGGAATC
GAATTAGTTGTGAACGGTTTCAAAAAGAATACACTAAATCAGATATATGACGTGCACCTT
AGAGGAAACGTTTCAACCACAGAAACACAGATGAAAGGTAACATAATTATGAATGGTAAA
TATGTTAGTAAACGTGTAAATGATAAAATAATTGGTGATTCATTTATACAAAAAATACAT
TTAGAAAGAGCTGATATCCAATCAAATAGCTAATGGAAGGTTATATGAATTTATACAGAG
GGGTGGTTGAGGATAATAATCACCCAAATCAAAACAAAATGGTAAGAGTTCGAATATACG
GCATTCACACGGAGAAAAACGAAAATTCTGGAGATTTCGAACAAATAGCCTCTTCTCAAT
TACCTTGGGCTGAGGTTATTGGTGGAACTGAACTTGGACTAATTTCAGGAAAGGGGCTTT
CGAGTGTCCTCAAGAAAGGAACAATGGTTTGGGTATTCTTAGAGAATAACGATCCAAATA
AACCAGTTGTCGTTGGAACCGTATCCGGAACAGTAACAGAGAAAAAATTATATAGTTCAG
GTGAGGGGTTTTGTGACCCGGATGGTGTATATCCATTATCATCGAGGATTGGTCAAAGTG
ATGTTAATGAAGTTGCTAGGGGTGTCATTTCCGATACTGTAATAGCAACTAAAAATTCAT
CATTAGATTCATCGGACGATTTTTCGGAATCAGCTCAATCCCCAAGTTTATATCCAAATA
ATGATGTAATCGAGTCAGCTGCTGGTCATATGATTGAACTTGATAACACTCCAGGGAATG
AACGGGTTCAGATCATTGATTCACGTGGTAACTACATAGAAATGAAGTTAGATGCTTATA
TAGAAAAAGCAGTTAATGATAAAGTAAACATAGTTGTTAAAAATCTAATTGAACACATCA
ACGGTGGTGTTAAGGAACAAGTCGATCTCGATTATTTTAAAAAAATAGCTGGTTACTTCA
AAATACAAGCCGATGGAAACCTAGAAATAATCAATGATGTCAAGATTACTGGTAACATGG
AAGTCACTGAAGACACTACCGTGGGAGGCAATATCACGTCAAAATCAGAAGTAGCAGACC
AATTCGGTAATCTAAGTTCACTACGTGATGCTTATGATTCTCATTATCATATAGGTAATT
TAGGTGTTCCTACGGCTATTCCTACGACAACTGACCCTAGGGTACGAGTTGGTGATTATA
CTTGGACTCATACTCCGCTTGGTTTTGCATAAGGATGTGATATGAGTTTGAATTACATTT
CTTTGTCAGCTAATATTTTGTCGACATATAATTCTCAAAAGGATAATCGAATACAAGATA
ATTTGGAGCAAGTACCTTATCCTGCACCAGTGGGAACAGAGTGGATGGATAATTTCATTA
TTCACTATGACAATGATGCGAATAATGGAGTTTTTAGTTCTCCATCTGTGATTATGAAGA
GTGATCCTGAGATATTAAGGTTTAATAACAATGGTCAGGTTTGTGGTGGTACAGATATGA
TGGCTTCACGAATTGCTTCATATTGGGAATCTCAATTGACATTTGGAACCCCGCAATACT
CTTCGATTACTTCGATCACTAATGATGCATCAAAAATTAAGCAACCCATAGAAGATTATT
TGTGTTCTTATCCAGGTGGGTCTGAATCATCACCATATTATGAGCATCTTTTTTTATTCA
TTGAATCACAAGTAAAGACGATAATTTGGACAGTCACTGAAAATGGTCAACCTCCTTATA
CTGTTAGTATTTCTTGAATATCCATTTCTAATAATATAAATAGAAGAAATAATGATAAAA
GGGTAATACCATGTATAAAGATTATTCAGATGTTGACGAAGATGTCACTGGAGTCGATGC
AATTAAGAATAGCATAAGGAATATTCTACTGACACCTAGAGGAAGTTTACCAGGTAAGCC
TAGGTTTGGTTCAGATATCTATAAGTTAGTATTTTCTCAATTAGATGCACTTACAGAATC
AGTTGCTAAGAACTACATCAATGAATCGTTAATTGAATACGAACCACGTATTAATATAGA
AGATATAACATTAACAAAGGTTGAAGAATTCAACAAACTAATTATTCAATTATCATTTTC
TTATGTGGACACCACTTTGGCTGCGGAAGACGCAATTGACTCCGTATCAATTTCAGTTAG
CTTATAAAAAGGATTTAAAATGGCCGTAAAACAAACAATACCATTCAATTTCGATGAAGT
ATATGCTCACATCGAGAAGAAATTTGAAGAAAAGGGGTATGATACAGAGGAAGGCTCAAA
TACTATGCAACTCGTTACAGCAATGGCTTATATGACAAGTATGCTTAACGCAAATACTGC
AACGAACGTAAATGAGACTATTCTTACATTAGCCCGTAAGAGAAAAATGGCATTATATGA
TGCTCGTGTTCTGGGATATGAAGTCTCACATATTCAATCTTACAGATATAACCTAACACT
CGAATTTTCGGAGGAAGGCACTTATCGTATTAATAAGTATGACTCATTCACTTCAGGTAA
TAAGACATATTACTACATGGGCAACACCACAGATGCATTCACAGTCACATCCGGTAATCC
AGTGACTAAGGTTATTGAGGTCGTTGAGGGAGAACGAAAGAGTTATGAAGATGAAGATAC
TCTTCGTGTTGTTATTGAAAATGAATATGATACTGTCAACGAAGTATGGTATCCTCAATA
TTTTGTCGATCTTCCTTTCCGTGACATTGAAGAAGATGGGATTGAAGTTTTCTTAACTTA
TTATAATGAAAATGGTGATTTCTTTCAAAAAGAAGAATGGACCAAAACTGAACAATACAT
GATTGATGCAGATTCTACCCTAAATAAAGAATTTGTTCGATTGGATGATATTGAATACGG
TACATCCCGAATATATTTCAAAATTGGTGACATTGGTAGAAGTCTACGTGTTGGTACAAT
AGTTGAAATGAATGCACTAATAAGTTCTGGTGAAGATGGCGCAATCACAGATATGCCAGT
TCCTAGCACATTAAACGCAACAGTAACTAATTATGAGCTAGTTGTTCAAGGTGCTTCTGA
AGAGGACATTGATAGTATTAAGAAAAACGCACCACTATTCAATAACACGGCAAATCGTGT
GGTTACAAAATCTGATTACTTAGCGTTTTGTAATCGTCAAACGTCTGTAAAATATACGGA
TGCTTGGGATGGTCAGGATGAATATCCAGGACGACCAGGGTATGTTTGGTTATCATTTAT
TCCATCAACTGCAATACGTGAATTTTCAGATTCGGATAACCCAGGATACTCGTGGACTTT
AAATGACTATTATGATTTAGAGAATTGGTATATAGAAGATTCTGAGGTAACAAATATCGA
AAACATTCTTAGTGAATACAAAATTCCTACTATTCGATATAAGTATCGAAATCCAACATA
TTTGGACTTTGAATATGATGTAAAAATCGCTCGTTATAATATTAAAACATCAGAGACTGA
TATTAATACAGAAATTTTTAATCTTATTGACAACTACTTCGAGAAAGGGGACACTGAGAG
TGGTTCACCTGCTGAAACGTTTGACTTTGAGTATTTCCAAAGTAATCTAATTAAGAGAAT
TGATAAATCTTTAACGGATGTAATGGGATTTGATTTGACATTAAATACTTCAATAAATCT
AAATGAAAGACTGGTGAACACAGAGACATTTGATGTTGGTGATACTCCAAATAAAGAAAT
TATATTCCACTTGGATTTCCCATACGAAAATATGTTTGATTCAAATGATGATGTAATATT
TTCTATTATTCCAGATCTAACTACAGAAAACTTTATATCATCAAGAACACTTTATTTGGA
TGAAACCTCTATCAATAGAGACGTTCCAAATGAAATTACGTCAATTGATATTAAGCTAAG
TGCAGATGGTCAACCAAATGACCCAGTGAATGATGAAGTTATTGGTCAAATGAGAATTTT
CAACCAAACAACTGCAGATATAGAAGTTAGGTTATATATAACATCAATAGATGGTTATTC
TGTTGGTATTGACCCAACTCTTTTGGAATTCCCCGAAACGATAGTTCCTGGTGTTGAATA
TGGTTTAACACTTAACGTTAAATATCCATCATCAAATATATCTTTTCTAAGGAATACTAT
TCCTAGGTTAAAAACAGTTAATTTTATTTAAGGTGAAATAAATGGCTAAAGATTTACAGA
ATATTTTTGATTCCATCACACCAGACAATATCAAAGATATACCATTAATTGAAGATGCAA
TGAGCATCTTCATTGAATCACTAGAAGAACTTTCAAAAGAAAGTATTGACATCAAAAATG
TATATTCAAATGAAATAATTCGTGAAGAATTAATAAAAATATACCTAGATGACCTTTACC
GTGTGTTTAAAAACATTCAATTAAATCAGAAAATTATTGATAGAATTGACAGTTTAAATT
CAATATACGGAAATGACTCACAATATTTCAATAAGGATGCTATATTAAATATGGCGTCTT
ATTTGAATGATGAACACTTTATGACAATTAAGGCGTTTAAGGAAAGTAAGGGTACAGCGA
AGGCTATCGAGTACATGTACAGTTTAATTAGTGTATTCGTAAGTCCTTCTGATAATGGTG
AGTCGTTTCAATTAATAGAGAATGATGTATTTGATTATACAATTCGTGGTGAACTTCCAG
AGGAATTTTATAACTATATTGTTGCTCCCTTAGCTCATCCACTAGGTTTTACATATACTT
ATGAACAGTATTTGTCTTTAGTATTGGAAGATTTTTTCCCTGGTGAAAATATCTCATATG
ATATTATCGATTTGGAAGTTCGATGCTTATTCCCGGACGGTACAACCAAAACTACAGATT
TTAAATATTATTACGATTCCAATGGAAACGTCATCACAGATGAAAATGGTACGCCTATTG
AGAGGGTTGTCAAGGAAGTTACCGTAATAAACGATGTTGGCGAACGTAGAAAGAAAATAT
TGTTTGAAGATGGAACTTATCTACTTCAAATTTCGACCACAAATGAACGAACAAAGGTTT
ATTTCTACGATGAGAACGATGAATTAATCAAAGAGTTTACTCAACAGTGTTCAATTTATT
TCAACTATAACTTCAATTATGATACATCACTAGGTGAAGAATTTGATTCAATTGATAATA
AAACAACTTATGATTATTTTGCCCGTCTAAATCCTAACGGAGCCGCGATTTACATAGGAT
TAGAAGAAGATCCAACATTAGACGACATAGGCGAATTTTTCATAGGTAATCAGTTAGATC
TATTTGACATTGGTTTCAACCTAATAAGAGACCGTGACGGAAACAACTTAATTCCATCCG
GTATGGTAGGAACTGAGCATGGACGTAAAGAGCATTATTTTGCTCCATCAGAAACAGCTG
ATTTAAAGATCCTTGAAGGGAAATATGAAAAAGATGTAAATATATTCTATAATGGTGAAT
ATTTAGAAACTCAACACATATTCTACACCGATATAGTCAATCCATTGTATAAAGTAGTTG
AACGTGTCAACTCAATCTCTAAATATCAAGAGCAAAATATTGGTAATGAAGATTATATTG
CGCATGAACACTATTTCGAAAATATTTACTTCAAAGCAACTTATGAACAGATCGCCAAAG
AACCAGCTTATGTTGGAACACATAGCTTCATCGATGCAAATGGAGTAGACAGGGGTGCGT
TCCCTGGGTATATGATCATTGGTGGAAATTATGACTTTGATAGATCACAAACTGAAGTCG
AGCAGTTGATAGGATACGACCCTTTTACGGACGATGGTACATTTATCGGTGGATATAGTG
ATGACCAACAATATAATGAAGATTTGTCTACTATTGATAATCCAAATGAAAGAATAATAT
ATTTTGAAACGAATGTAGACGCTGATTCAGTTAATCTTCAGATGGAAACATACGATGTTT
TCGATTGTGGTGTTTATAGGGATGGAGTTCTATTAGAAGACAATAACATATCTGCAATCA
CTCAATGATTTTGAGTGATTGTACAAAGTATAAATATAATAAAATATTTAGGAGAAAAGA
ATCAATGCAACTTAATGATAAAATTGATTTCATGGGTAAATTCATGATTAAAGCATATAA
CCAAGACGGTTCAGTTGATATTTATGAAGAAAAGAACTTAATCATGGACACAGCAAGAAC
AAATATGGCTCAACTCATTGGTGGTGTTGACTCTGGTTCGTCTGCAATTGGCCAACCAAT
TAATAGATTTGTTATTGGTACTCGTGGACACGTTGGAACGGATATTCTTGATTATAAACA
GGTTGGTGAAAATGGTTTTGATAGCACTAGAACTGAACTGTTCTCAGAGGAACTATCTGG
AAATTTGAACTATCGTATCGATTTCGACCCAGCTGGTTCAAGTGATATTACGGTAAACGG
AACAGGAACCATGTATGATGGTGATACATTACTCCGAACAGACCCAACAAATAATACAGT
ACAGAGAACTGTAGCTGAACGAACTGTTACTTATAAGATCACTATTCCAGCTCAAAATGC
TAATTCGGAAGATACACAAAACCCAGCTATAGCATATACGGAAGCTGCTCTATATGCTTC
GGATGAAATATTTTCTATGAAATGTTTCCCTTGTCGAGTTAAGGAAGAAACAGTGAAACT
AGAAATAATCTGGAGTATTATCTTTTAACGCTCTGTCCTTGTAATAAAAATAAAAATATA
AATATAGAAAGATTTATTTAGGAGAATATATAATGGTAGATCCAATCAACATCACAGACG
TTCAAGCAAATGAAACGAATGTTGACTGGTATGCAGACGGCGAACGTGCTAATTCTTTGG
TCTTAAATAGACCAATAAAGCAAATTGCCGGTATCGTTAATGAAGTTATTAATGATTTAT
ATGGAGATGGTTCATCTGGCATATCAGAAAGAATTAGAAAGGCTCAACAGGCTGTAATAG
ATGGGGAAATATATGCTGGTGCTAACGACCAATACTTGGTGGTTAATGACACCATTCCAG
CTAATACTCGATTTGTGAGCGTTCAGGTAGATGGAAAAACCTTGGTACTTCTATCTGCGG
ATGGCTCTTTATTATCGGGGAATGTTGACGCCATAGGAACATCGTTCGACTCGTTCCGAG
AAGTTTCAGCAACGATAGCAACGAACCCTGTCGCACTAGTTACACTCGAAACTTATATGT
ACCGCCAAGGAAATCTTGCGATTGGTTGGGGATACGTTGGTGATGGAGTGGTTGATGATG
CTCCAAGTTTAAATAAGGCACTTCAAGATAGTAATTTGGTCATTACACCAGTTGGTACGA
CACCACTTTTAAACTCTAAATTGACAGTTGGTGATTCAACTCTTAACTTTATGTTTTCTG
AAGTATTAGCAGACCACAACGACCAAGTTTTCACTTTGAGCTCTGGTAAAGTTTTGAATG
CAATCATTGATGGTAACGCTATGGACCACACAACATATCCGAGTGAAGTGTTGCCTGGTG
ATGGCGCAACTATTAAAAATGTTTTTTATAAAAACTTCCATGGTATCACTGCTTACCAAA
CTTATCCAATTAAACTTCCTTTGTTCGGTGCGAAAAACTTCGTCATCGAAGACGTTCAGA
TGGATAATATTACTCAAGACGACAATGGTGCCGTTACTGGTAAAGGTTTCGTTGGTGGAA
TATTTATTGAAAGTGCGACATTGGGAACACAAGAAACTACATCAAGTGGACGAGTTAAAG
GTCTTACTGCTTCGAATATATATTCTGTTGATGCGGGTTCTGGTGTGGTTCAGGATAGTG
ACTTGATTCGTGGATATTGGGATCCGATTAATGGTGACATATCGACACTTAAATGGGATA
TTGATTTTATTGATATCACTGCACGAAATGTTGGTAAACGTGTTTTCAAAACAGGTGGAA
TTAACGGTTGTACAATCCGAAACGTTCGATGCTATAAAGATGATGGTAACGGAGATATGT
ATTCTGTGATCTCTTTGACATCCGAATCTAGCGACTGGGTTATCGATGGTGTTGTTGGTG
AAGGTGATTTTGCTCGTGGTATTGAGTTCACTGGTAATGACCACTTAGTTGAAAACGTCA
ACCTTAAATCTACCGCCGCAACAACCGGTTACGGACTTCAGATGGGTGGTGCTATCGGTA
TCGTTCGTCGTGCGCGAGTATCAAAGGTTCACCTAGAAGGGTTTAGTTCTGGTATTTACT
TCTATGATAGTTTCGATTCGACCATTTCACAAGCAACATTAAGAGATAACGCATCTTCTG
TACTAACGTTCAATGCATCTGGAGGTAATGTAAACTCTATTAAAGATTTTGATATAGTTG
GTGGTTTAATGGCTATTGATGGTGGAGCATTCTTATTCATGAATGATATTCGTATTTCTG
GGGTTGAGCTTTCGTCTGGTTCATATACATTAGACCTGCGAGATGGTTCAATCAATGCTA
AAAATATACTTATTAATGCTAACTTAAATGGTCGCCGTTGTGTGAACCTCGACATCAAGA
ATGGTGCAACAGTTCAATTAGATGACTTTACAGTTATTCGTAACTCGGATAACGGAGCTC
TTCAAAATGACCATTGTATCTTTACTACTCAAGAAAGTACTGGTGGTGGTGTTCTTCGTG
GTTCGAAGATAAGAGTCGTTTCTAATATAAACCCAGACAATGGTGGTGCGGCAGCACTTG
GTCGTGAACTAGTTCTTCTACAGAATATCAACTTCGCTGTTGATAAGTTCGAGATTCAGA
ACAATGCACCAAGAAACTCTGGTTCAGCTGACTTCAAAGTAACTGGATGTGAGGGTGTTT
GTAAATTGGGTAAACTAGAAACGTTGCACACAGTTTCCCATGGTAATATTGACGTTGTTG
CTCCTACAGATGCATTTATATTAGGTGAGCTTAATATAGAAAATGGATTTGCAAACTCAA
TTCAAGGATATGTAGGTACTGCATTCCTTAAGGGTGGGGCTACGTTAACTAATACAATTA
ACACGCCTAACACAATAACAATTCCTTAAAATGTTATACTCAATAAAAATCCCGCTATGC
GGGATTTTTTATGTCTGATACATTATGTAGGTCTTAATTCGAGAGTTGGATTGTTGATAA
TCTCAAAGTAGTCATATTGAAGTTCAACCGAAAGTAGGAACTCAGTCGATGAATCTTGAG
CATCTAAAATTATATCAGATATGGATTCTAAACGACAATTGAAAAACTCCAGCTTCATGA
TGTGGTTTCCTTTATTGTTATTTAACTCAATCCAAAAATCGAAATAAAAATCCTTAAACG
TGCCGTTATTAACATCGACATTCTTATATACAATACTCATTAATTCCTTATAAATCATCA
TATCTTCATCAACTAACATGTCAAATGTTAAATTATTATACGAGATGGTATCCCCACCTA
GATTTATCTTAGTTGAATTCCTTCCACCAACTTCTGGATGACTAAAGTTGATTCCTGGTA
TGTTGACTGTCGTTAAATACATAGGGACCTTTTCAAACTTATCACTACCAGCGATCCAGT
TCGTTCTTTGCGCAAAATTGTTATAATTAGCCATTAATTGTCCTTTTTCAAATAAAGTTT
TTAGTGTATCACATAATGAATCCAGTTTAAACACCTAATGGTTAAAAATAACCATTTTAA
CATCATTTTTAAATATGTGACGAGTATAATTGTATTTATATTAAAAGGATACAGAGTATT
AAGGGGTATTTATGGAAACTTCAAATCCGAACTTCAAGAAAAAGATTAAACACAATTACA
CCAGTGAATTAGAATTGAAATCGCTTCTCATTCGTATTAAAAACGAAAGAGAGGATGTTG
GAACGGTTAGGTGTAATAGCAAGATTAATAAGTACATTAAGTGGCACACAGCGGTAAATA
ATAAAAAATACAAATATCCTTCTAAAAGAAATGTAACTAAGAATATAATTAAGGAAAGAA
TCATTGAGTTATCGGAAGCGACTCGTATCGATTCTCCTTCGTATGAACGATTTGGGGAAA
TTATTCTTCTGATGATCAAAAACATCTTGAAAAAGCCTCAGTTCTCAGGTTATACCTACA
AAGACGATTTTTATTCTGATGCAATCTATAAAATATTGAAATATCTTCACAATTTTGATC
ACACTATGACTTCTAAGATAACTGGTCAAGCTGTTAATGCATTTGCATACATCTCTCAGA
TTATTCATAATAGCATCCTTTTCATCCTTAACCAAAAGAAGAATGAACAAGAAAAAATCA
ACAAACAAGTCGAGATGGAAAAACTTAACCATAACTATGAGTTACAATATACAAGCTATC
ATAACGAAATCGACCAGGGTTCCTACGAAATTAGTGATGTAATCTCGGAAAAAATCGAGA
TAAAAGAAATCAAAACGAACCTAATTGACGTCATTAAAGGATTATGCTCAGAAGCAGAAC
GTGTTCAATCACTAGAGATTGTTTATCCTCATGATTATCGAATCACATTTGATGAATATA
ATCTATTAAAAGACCATCTCAAAGGAAAAATCAGTATAACCAGAGCCGAGGAACCAAAAT
AATGGATTTAAGTAAGTACGATAACATTGAAGATATTTACCCATTCCTCGTTAATGACAT
CATGAAATACATAGAAGTCACTAAGAGTAATGACCGTTACATTTCCCTGATGGATATTAT
GCTTGATTACTCGATGAAGAAAGATATTTCCGTAGAGGTGATTGGAGATGCTATTGCATC
CGATGAATACTTTAAATCATTCATCGAAAAGGATTGTGAAATGCACAGAATCATACTCTC
AGAAAAACAAGAAGAATGGTAAAAGGAGAAATATATGAATTTCAGAGAATTTTTAAATAA
AGAAAAACCAGAAAGTCCAGATCAATCAACGGAGGATGTCGATACACCAAATAATCAGGA
TAACACTGATAATGATGGTGAAGATGAATAAGCAGCTTTTAGCTGCTTTTTTATGATTTC
ATATCTGAGTCATTGTATGGTGGTATATCATATTCCTCGAATAATGACATTAGACCAATG
GTCATTTTTCCAGATTTGGGGTATTCTGGGAACTTTCTTTTCTTAAGCCCATTTTCTATA
TCTTTATGGTATTCACGTTTGAGTTTGTTGTAGTTTTTCTTAGAAACCTTTGGTTCGGCT
GGTTTTTCATTCGGGTGAATTAAGTCATAGTTGTCTTTTCTATAATAAGAAATGAGACTT
TCCAACCATTCTATCCTTTCTTGTACATTTTCTGGTTGTATATATCTACCCATATTATTC
CAAATCTTTCCTTCCATAACGTTACACTGACGGCATAACACTCCCCTTACCAGACCAGCT
CCGTCTTCACCAACGGTCTCTCTTTTAAGCATGTGTTGGTGATCTAATGATGCACCCGAA
TGTTCATCGATCTCTTCACCACAGAGAGCGCACACGCCTCCCTGTTCTTTTAGTATGTCT
TCACGAACTTCCTTTACCTCAGAAGCCTTAAGTTGTCGCAACTGTTCCATAAAAAATGCC
TTTTAGTTTTTATTGTATTTATATGAAAAAATCATCTTTACAAATGATAATACTTGGATT
ATTATATTCTACATCCGATTAATTACATTCTAAAGAGTAGTTATTATGAGTTTTTTCTCC
AAATCATACTTTGAAAAGGGTGTCGAAGAGGGTCACTACCTCAAGTACGAACATTCAGTT
CAAGGAATAGATATTTTTATTAAAGTGGGAACTCCACGAATCTTCATTTTTGATGGTCGA
AAAAAGAAACCATCTCAGATTCTTTGCAAAGATGAATCAGAGATGATTATAGCTATCGAA
AATCGAATCAAGCGTGTTTACGATAAAAATATCGAAAAACTTCGCAAAAAAGAAGCTGAT
AAAGTGATGGCCGAAGAGAATCGTGCTAAGATTCAGGTAGGTGACATTTTCTCTACCAGC
TGGGGATATGATAGAACAATTACTGAGTTCTTTGAAGTGGTTGAACGTGTGTCAAATGCG
TATGTAATGATTCGTCAGATTTCCGCATCTACAGTTAGCAGTGGACCAATGAGCGCACAC
GTAAAACCTAACGTTGGAGATTACATATCTGAAGCAAAGAAATGTCAAATCAATAAACGT
GGTGATATTGTAAAAGCTGATGAGTTTGGCCACACGGCCTACAAAACAGACCCGAACAAA
GAACATTACACATCATGGGATTAAAGTATATGCGAGTAAAATACAAATCATTATCTGAAA
TTTTAGAAGATCACAACCTAAAAATCGTTTACTTAGTTGGTTGCAACCAATTCGCAACAC
AGATTGGAAGAAAATTCGTCCGCGTTAATGGTCGCTGCACATTTAATTCAGTTGATGAAT
TACTAGTTTCTTTGAACACATCCAGTGAACTAACAGATGCGTTCACAATCGAATTCAATC
AAGCAATCGTTCATTTGAGTCTAGAGCTTAAAGAATATGGTGTCATTACCGATATTGATT
CTTATTATCAAATGTCCGCAGAATTGCTGATTTAGGAGATAGTATGGAAAAACTTGAAGA
TTATATTGAGGTGATATCATTGAAAAATGGAGATTCGTTCACTTTACTTCGTTTATTCTC
AGATACTTCCCTTAGGGAAACCTGTTACATTAAGGTTTCTCAATTATATGAAATACTTAA
ATTTTCTTCTGCAGTTGAATTAAGCCGGAAATCTGCGAATTTTTGGGTTTTTGAGAAAAC
ACCTAACGGTGATACTCGTTTAGTATATAATGATGAGATTTCAAATCTATCTTATCAAAA
CCTTGTCGACGAATGTAATGAGGTTAAGATGTTTTGCAAAAAATATTTTCCCGAAATGGT
CATATAGACTTTACAAACATTTTTGGGATGCTATACTCTCATTATCAACCTAATAAAGAA
GGAAACCATAATGGCAAAAGTAAACCGTGGTAAGTTCGACGATACGATGGCAGCGATGTA
CTCAAATCCCACGTTCCGTCAAGATTATCTTTTCTATGCTCACATGATTGGACTATGCTC
AGTTAGAATCTCACGAGAAATTCCAGCAGCCGCCGGTGTAGCATTTAAAAACGATCACTA
TGATCTATATATCAATCCAGATTTATTCGACAAAGAAACTGTTGAAGGTCGCCTTGGTAT
CCTAAAACACGAAATGCTTCATATTCTGAATGGTCACGTTGAACGTAAAGATGAACGAAT
TCACCTTCCTTGGAACTGGGCAACTGACTGTGCTATTAACCAGTTAATTAATGCCGACCA
CATCCCAGATTGGGTTATTAAACCTCACAATTACGGACAAATGATTGGTAAACCGGGACT
TCCGGTTCCAGAAAACGAGTCTAGTGAGTTCTATTATGACCTCATCGAAGATGAAGTCAA
AAAGCAAATGGAAGAGCAACGCAAAAAACAACAGCAGAATCAAGGTGGTGACGGAGATGA
AAGTCAAGATGGTTCTGGACAAGGTCAAGAACCAGAAGAAGGTGATGGTCAACCACAGGG
TGGTTCTGGGCAAGGAAAACCTCGCCTATTAGATAACCATGAAATCTGGCAAGAATCAGA
AGGTGACAAAGATCTTCAGAAAGATATCACTCGTAAAATGATCGAACAGTCACAAAACGA
GACTATCAAAGGTCGTGGTACAGTACCAAATCAATGTTCTGGTTGGATTGCCCTTCATAG
CCGTAAATCAGAAGTTAACTGGAAAAAAGTTCTCCGTGGTATCGTTGGTAACAAGCGTGT
TGGTCGTCGCTCAACAATCATGCGCCAAGATCGTCGATTCCCTAAACGTAACGATTTACG
TGGTCACCTTAAAGACCGTACATTTAATCTACTGGTTATTGCCGACGTATCTGGTTCTAT
GTCAGACCAAGCAATTCTTTACACAATTGGTGAAGTTCGTCATATTTGTGATATGACTAA
AACTGCAGTAGACTTAATCCAGATTGATACTCAAGCATATAAGCCAGAGAAACTAGATAA
GAAAACTCAAATCGTCGAACGTAAAGGTAATGGTGGTACAACACTACACCCAGCACTCGA
ATTGGCCAAAGAACATAACATTGATTATCAAGCAGTGGTGGTTCTTACCGATGGCGGTCT
TTGGGGTGGTGATATCGACCACTTTGCGAATCTTAACAAGAAAGTAATCTGGTTGATTGA
GCCACAAGGTTACATCATGGATGAAATGAACTCTGGTAAGATGATTGCCATTAAGCTTAA
AGAAAGTGAAATTAACGGCAAATAATCGTTTATATTATAGAAAAATGGGAGTTTATCTCC
CATTTCATTTTTTGCATTTGGAGAAAACATGATTAATTGGTACCTAAAACTAAGAATGTC
AAAACTAGGATATAAGCTTTATCTAAGTTTGTCAATCGATCATAAATACTGGACATACAA
TAGTAACGTTCTATATAATAAGATGAATAAACTGGAAATTGAATTCTCTGAAGTACTGAG
TGATCTTAAGAGTTTTAGAGTAGATGGTTATGGTAAGTTATCAAAATTAACGAAGTATGA
CCAGAGAGTAATTTCCACGATGTGTAAACAGATAAAAGATATGCGGGAAAAGGATATCGT
GATCAAGGTGAGTACACTAAATCCAGAAGATTTCATTTAAGGTGATTATATGTTTGTAGA
TGAATTGACACGAAAAGTCCTAAAAAGTATGAAAGAAGATCCAGACTTTTGGGAGTTTAA
TGGATATACTAGACTAAAATGCCCAACTAATAATATTCTCATTGAATTTTCTAAAATAGA
TCTTATTGGTTATGGTGTTAAAAATTTTGAAATTAACCGAACTGAATATATTTATGTACT
TGGTTGGTACTCTAAACTTAGACTTGCTTTGGCAGTTAAAAGAATGGTCAAGAATATAGA
CAAGCTTAAGAAGCGTAAACAAATCGAACAACTAAGAAAGAAGAGTACAGAAGAAAAGAT
TAAGATTCGTTCTGAGAACCCAGAAGAATTTATTTGAGGTATTATTATTATGCTCTTATA
TAAATTAAATCCATTTTTAAGCCAAACTGCACGAGATATTATCCAAAGTCTACATGAAGA
TGGTGATTATTGGGAATATAATCGAAGATGGTTTAGACTTACCAATCCAATGAATAAAAT
GGAAATTGAATTTCATGGTTCCCGTCATTATCACTTATATCAATTTAAGATTGGACGTGA
TGATGCATCAACTTTTCTAAATGTATATGATATTTTTTTCATCAAAATGGCTGCTAGAAA
GTTAGCAAACAAGAAAAGACGATGCAAAGGAATTACTAAATGTTCGGACTCCGGTTCTTC
ATTATCTATCAAAACCCGTGCGAAAAATCCAGAAGAATTTATTTAAGGTGAACACATGAC
AAATAAACCAATTAGCTTTAAACGCTGTTGCAACTGTAAATTCCGAAAGTCTCAAGACTA
CGGAAGGGATTTATGCAAAAATCCTAAATTCTTTAGAATTGAAAAGGATTCGAATGGTAT
GACCACTAAAGTGACATCATATTGTGGAGATGTTTATCCAAGATATGGTATTTGTGATGT
TCCATGTGAACACTTCGAAGAAGGTCTATGGTTTAAGATTATGAAATTCAAAGACCGATT
TGTAGCTGCGTACTATAAAAAACGTCATCCCGAGTGGTTCTTATAGGATAAAACATGTGC
GATAAAAACGAATATGAAAAAATTGAAGTGAAAGATCTATCGGAAATACCAGTGTATGGT
TATATCGCATATGATCCATTTTCTGATTTAATATTTGAGATTACCATTTCATATGAAGAA
TTGGATAAATCACCATATAGTTGTACCATTGAACAAAACAAATTCTATAACATCGCTTCC
TTTTTGAAATTCGTGGCAAACACTGGCGATAAAACACATCTGACCACAGTGAAGATCTTA
TTATCAGAAGACATACTAGACTTCGATTATAAACACCTAGTCCAGTATTATGTACCGGAG
GAACTAATATGATAAACATATATGAATACGTGGGTAGTTATTCAGTTCCAAAATATAGAA
TTGAAAACACCGAACGAGGTGAATTCTGTCGTTTTGATTCATTCGAAATCTTCTTTTCTA
AGTGTCAAACTACCTCAGTGGGGTTATCTATGAAAGATAATCCAGACTATAAATTAATTC
AATCATATGATACAATGCAAGAATTCAGAGAAGAAAAATGTGAGTGGTTTATATAATATG
AAACTTATAGAATGTTTGCAATCAAGATTCAAGAATCGATACAAAATTGAATATGTTGAC
GATTGGTTCACTGAAAAAACCTACTTTATTCTATATAAAAGAGTGTGTTTTATTTGGTGG
CCTATGAATAAACCTCAAAATTATCACTATTACTGGGAAAATCGAATTCGTGCATTTGAC
GATCTTTCTCATATATCTCTTCAAACACATCTAGTAGATTTCCGAGAAATAAACAAATAT
CCATCCAACTGGTACATTTACCGAAGTGAAGGCATAATCCAAGAACGATTGTTCAGGAAT
CTCGATGACATCAAAAATGAATTCGCTGAGTACCTAATATAGTCTTAAAATTGAGACTAA
TTTTCATATTGCAATGACTTTGAAATTTTTGTGTAAAGGTATTATTACTTTTGAGTGATT
TAATATAAATAGATTAAGGAAGGAGTATTGTTCTGAATATCATTATGTACCTGAGTTTAT
AAATATAATAAAATTATAAACGAGGTAGAAATGGAAGGGCCAATATTTTCTTTTATAGCA
TCGCTGATTGCTGGTGGTACATTAGGTACTAATTCACTGATTGCTATTGTTATACTGATG
CTCTGTGTTTTATCCTATTATATCTTTAGACCAATGTTCAAAAAGTTGAATAGTATGGCG
ACTAAGGAAGAGCTTGAGGAATTAATTCAAGCAAAAAAGGATATCGACCACGGTTATGTT
AAAGACTTAGAATCTAAGTTGGACAAGCTCATTGAGATCATGGATGAGATTGAAGAATTG
GATAGTCGGAACAATCGTGAGATGCAGGAGTTAAGGCGTGACATAGAAACGATCAAACAA
ATATTAAATCAGATTCAAGGTCATATGCTTTTTAGTAGGAATGATTTTGGTAACAAGGAG
TTGAGATAATGCCTAAACTTAAAAAATTGTCAAAGTGTGACTCAACGGAGAGATTGAATA
ATTTTCTGGATACATATAATTTCTATTCAAATAATATTGATTTCCGTATAGTTAGCTCTA
AGGCGATTGAAAAGTTCAAAAACGTACAAGCATTTCAACTGAATCAAATAACAAACGGTA
AATTCTTTTTTAAAAAGGATCGTAAAGAGGTCCTTTTATTAAAATATGACATGTGGACTA
GATGGATTTATGAGATTGAGAATTTGTTCATTGAATTGCTTTCAAGTTCACAATCCAAGA
ATAAGTTCATCAACCGAGAACAAATTAATCATATCATTAATCTTGCAGATAAGATGAATA
TCAAAATAAAGGATATCATGTTAAAAGAGAATGGTGATTATTTCGATCCAAGGTTCATCA
ACATATGGATTCAGTGTCATAAAACTGTATATGAAGTTATTATATCCCGAATTGCCGACT
TAGAAGGATGCACATATCATTCTGCGTTTCAGTTTATTGTTGATAACTTAATAGAACTCA
TGCGGCACACGTTAATTGAGATTCATGAATTGAACTCAATATACTCATATTTTGAAGATA
CAGAGACATTCACTAAGAACTTTCAAAATGATTGCGGAACACCATTTTTAGTGTTTACTC
ATTTTGATCGAGTGACAGACAATCGTCTATCTCAGAATTTGATGCTAAGTCGCCTTGATG
TATACAAAAAGTTCTTCGATCTTCGTGAGGTATTCGTCAAAAACTACTCTGAAATGCCGA
TTGATCCAAATCTTTTCGATAGTATAGAGGAACGTGGTGTTAAAATCAACTACAAACTTA
ACTTTTAATCACATCAAAACTACTTTACTTTTCAAATCCTCTTGACTATAATCTCCATAT
AGTTTAAAGAGGATTTATCATGTCATACATCAGAAATCATCCCAGATTTAGTATTCTTTC
AGAGCATATGGATCGTAATAAGAAATACCTTCTTAAGGTATATAAACACGATGCTCCGAA
TAATCGTGAGTTTCAGATCCTAAAATCAGATGGTTTCTGTACAGATGAAATCAATGGATT
ACAACTCAAGTTCATTGATGTATCTCCACATGAACGTCAAAACTGGATATTAGTATTTCA
CATTAAACACATTAAAAGCATGATGAAAAGCAAACACTTCATCGTCAAACGTTTTGCTTC
CTTAAAAGAAATCGAAGCACAATACCCAGAAATGTTCATCTAATTTCATCTAATCAAAGG
CAAATAAAATGAAAGTTAACTGTGTTGAAAATATTCAAATTGGTCACTTCCTTATTAGAA
AAATGAACAACAAACTAGCTGACATTTCTAAGGTTGTCGACATCATGGACGATTATATCA
TTAATGACACCTTATTAAGGTTCTCCGTGCACAACAAGAATAATTGGTTCAACTTACCAT
TGAGTCAACTTAGCTACTTGATGCAAAGTGATGCCGGGTTCGAGGTGTATTCAGATATCC
AAGATGTAATAGTGCTTTATCCAGAGGAATTCATATGAGCCAGTACACGTTGAAAGATCT
AAAAGAAGGCCAGATTGTAAAACTTCTAGTTAAAGCTGATATTGATATGCCCACAGAATT
CGTCTACTCGTATGTTTTCAATGTTCTAGGTAATCAAGTGAGCTTGTTCGATATGGCATC
TACAGATTCTGACAATAAACATAGTTGGGTAATCGATATTAGTGAATATGACGGAAGCGT
GGATGTTCTTGATATTATCGAATTAGATCTTCAAGAACGTCTTAAAAAAGAACATCCAGA
GGAATTTTTATAATGCAAACAAAAAATCAAGAAACAATTCAAAGAAATAAAATCGAAAAA
GAATATGCTTTTTATACAATCAGCACAGTCTTTATTGATGGTGAATTGAATCACTACCAA
GTTGAGATCGAGACTTATGTTCCTTACTTCAAAACAAATATAGAAACGTTCAAAGCAGGT
GAATTCGCAAAAATCGATTCTTTTATATCAAAAACTGAGAAAACATTATTCATTCTCAAT
ATGATTAATGATCATTCTCATTGGTCTGGTCCATATGGTCATGAAGTATCATGTGAAGAA
TTCCATTCAATCGCTGAATCTATTTCAGATGAGATGACAAGGATTTAATATGACTTATCC
ATATCAATCTATTGGACGAACCAAAAGGCTAAAAACAGCCGAATTTTGCTTTTTCTATGA
CCACCTCAATGAAAAGTTTGATTGTATTAGTGTAAACTCCCGTGAATATCAAACACTAAT
TGAATATGGGAGTTTACACTATGGGAGATTGGTTGATATGGAATATAAGGTTTCAATAGT
GAAATTAAAATGCACAGTTATACTAACTGTGGAGTTTCAAGGTTCGATACCATTCCCTAG
ACATTTTGAAAAGAATCGCATCCTCTTGGAGTCTAAACCAATTTATAAACTCAATATCCA
ACAATTCAAAGAAGATTACCCAGAACTAATGATATAGGCACATATATGAAATTCAAATTC
TTTTATGATGGTATACCAAAGAAATTAGTTATTAATGCTTCATGGGAAGGTAAAAATGAA
CTCAAAGGTCAAGACGTTTTACCAGAAAATCTAAATGACCAAGTCATTGTTAAACTTCCA
CTTGAACGAGATGAAGTTGTTATTGTTCGAAAGTACCTTAATAATTTAGTTAATCATAAA
GATATTAAAGAACAAAAGGATGAATATTATCTCAACGAGCAAAAAATTCGAGAACTACAA
TTGAGGCAAAGAGAGTTGATGTTCGAAATGAGAAAAACAATCAATCCGAAGATCTATCAT
AAGGCAAAAAACATAAAAAAGTCAAATCCCGAATTGTTTATATAAAGATATTGAGTAAAA
TTCATAAAATTATCAGGAAATAAGTATGGATGCCCAAGTTGCTATTATTTACTATCACCC
ACACATAGGTTCATTCCTTTGGAAGGTAATCGACGAAACACATATCAATCACTTAGAAAA
ATATGGACGATTGACGCTTCATAATTATTGTATGGGTGTATCTTATGACAAAGGTTCTAT
CGTCGTTAAAGAACAAAACATGATTCGTGTAAATGTACCAGCTAAACCAAAGTACGGTTG
GAAAATTACATACAATTACGATGAATTGAATCATTTGAAAACTCTACTTAACAATTCGAG
TGAAAATAAATATAAATCTGGTAGAATTAAAGAGTTTATTAAAGACCACCCAGAGGAATT
TATATGAGAAAATATAACGAAATTCAGATAGGTGAAACCGTTTACCGATACATCGAATCA
ATGGGATGTGTGGAATCATATACCAAAATCCGAGAAGGAGCTATGCAATTAGCATCAGGA
AGGGTGTTGACTGGCTCTGACCTTCATTCCTTTACACGATACTACGATAGTGCAGAGTTA
GCATATCTGGCTTGGTACAAATGCGCTCGTAAGAATTTGTTAAAGGGTGCAGATATGCAT
TTACAAAAATACAAACAACGGATGAAGTTAGTTGAGGATTTGGATGAGAAGTTTAAAGAA
CTCGTGTTAAAATATCCTGAAGAACTAATATAGGCAAATTTATGATAATAGTTTATGAGG
CATTTCTAGACGAAACCGAGAAACAATTTCTTGAATATAGGATATACGATACAACGAACC
CAGAATCCATTACGAAGTATTTCTGCAGTTCACTTGAGGATATGATAAAACACGAGGATA
TTGTAATCACCCGTTCACCAAGTGTGAAATTGTATAATTATATGGTCGAGTTGGGTAGGT
ATCCTGACATGTACTCATTAAAAACTAATATCAAAAAAGATTTAGCCGAATATTTTATTT
AAAAGGATAAATTATGGATAAAAATCATTATGCTTTAAATGAAAATCTATTAATGAAACA
TCGAGATCTTTACTCAGTAAGTCCTAATAGATATTTTGATGGTTGGCAGAGACGTGACAC
CACTAAATCAGTATCAAACCTAAGGACATCCGAAGTAGTAAACCAGTTCGAAAACCAAAC
CCGTGAAGATATTACACTCAAACTCATGAATTCTCTGATGAAGGAGTTAGTGCAAGGTAG
ATATGTAACTTTCACTGAACATATGGACCCCATGACAGGCAAAAAAGTTGTCGAAGCATC
TATGAACGTTGTCGGTGTTCCGGAAAGATATGTAAATCTTCAAGAGACTTCATTTGAAGT
TGATGGCCAAAAATTTAATAATGATGAACTAGTCGAAGCCGTTCGCCAAACATATCCAGA
AAAACTTATTTAAATATTCCTACCAATATAAATACTCTAAAATAATTTGGAGTATTTTAT
GACATCTCAAGCAAATCAAATCGCAAAGCTATCCGAGAATCTTACTTGGGAGCAATTTAG
TAAGCTTTATCCTAATTGCAAACAACCTAAGGAATGGTTTGAGGCAATGGATGAAGTATT
TCAAAAAACATCAATCAAAACAATCAAACGCCAAGCGGCTTTTATTGCTCAATGTGGGCA
CGAGTCTGGTGGATGGAGGGTATTCTCCGAAAACTTGAATTACTCATCTAAGGCACTAAA
CATTGTATTTGCAAAATATTTCAAACGGGCTGGGCGTGATGCTTCTGCATACCATCGTCA
ACCAGAACGTATTGCAAATGTCGTGTACGCAAACAGAATGGGAAACGGTAATACGGCATC
AGGTGACGGCTGGAAATACAGAGGTCGTGGTCCAATTCAGTTAACTGGCAAGAACAATTA
TCAAGCTTTCGAGAAATCCTCATTATTTAGATCTAACTTTGGTGATTTGTCAATCGTGGA
TAACCCAGATCTGGTTTCTACAAACAAATCGATTGCATTATTTAGTGCAATTTGGTATTG
GGAATCAAATGATCTTAATAAATATAGTGATTCCTTTAATATAAAAACACTCACTAAACG
AATTAATGGTGGTTACAATGGATTAGAAGATCGAATTCATCACTATTCAAAACTTATATG
TGAGGTTATTGGGATTCAGAAAATTGGTGCAAACAATCCGAATGTAGCAATTTTGCAAGA
AATGATGGGATTATATCCAGATGGTGTTTTTGGTAAAAGCACCCATTCTTCTATATTAAA
AATACAACGTTCCAATCGACTTACTCAAGATGGCATTGTTGGTCCTAAAACTACAAATGC
TATTTGTTTGCAAAAAATCAAATAACAGTTTGTTTGCAAACAAAATCAATTTCAAAAATG
ATGATAAGAGATAATATGAAAAATACAAAATTAAAATTTTCGACATTCATTAAAGAATCG
TTCGATGACATAAGTGAAGCTCTGGATTCACCAGTCGAGTTCTATATGACAGACGACACA
AAGATGCCAGATGAAATCTATGCAGCCTATCAATCAAATGGAAATGATTATGGTATGTCC
CTAGTTCGCTCTCAGTGGACTGGTGTTTATATTCTAGACTTCTACTTAATAACAAACAAA
AAACGCCGTAAGTGGGCATTCAAAACGTCTCAAGATGTCCGTATCGGTCTATCTTCAGTG
ATCAAATTTGTAGAAGCTTGTCAACCATTCCTAGGCAATAAAATGAAGGGAATTGTTATA
GGTCTTCCTACAGCAAAAGAATCACAACGTTATGTCTCATTTTTGAGACGTGCTATGAAG
AAAAGTCATATTAAGTCTTATCGAGAGGTGCCTGTTAAGAAGTTGACTGATAAGGCACGT
AACTATCTTTTCTTGATTAAGAAGAATATGGAGCCTCAACAGTTGTTTAAAAATAATTTG
TTCACTAAGCATTTTGAGTTCGACCCATTAAAAGATGAAGTGTCTATGGATTCAGACGGT
ATGAATATTGCTTCAGAGAAGCTTAAGAAAGAGAAAGTTTCTGTATCAACACAACCGGAT
CCTATTCTTGCTTTTGGAAAATTGAGTGTTACGGTAACATCTGGTGAAGATTTAACAAAT
GCTCTTGATGATGCAGTTAGTAAGTTTAATTCTCAGAACGATGAAAATGTACCAAGTAGT
GCACAAAGTGCCAAGGTTTCAAAAACTGGTTATAAGATCGAAGATGAAGCCGGAATGACT
AATATACCGCTAAGTGTTGTTTTAGCATATCTTCTCCCTGGCGCTAGGAAGAATATTCTT
CAATATGGGTTCAATCCTGATAAAATCCACAAGGGTAATATAAATTATGTCATTGGGAAA
GAGTGGCTAGAACTTCCTGGTAATATGAAGAGTGTGCTAATAAGTTCTGGATTTTTTAAT
TCCGACGGGACATTGAATTGGGATGGTAATGAAGATGATATTTTAAAATCATTTGAGTTA
ATGGAGAAGGTTTCGTTAAAGAGTCTTAATCAAATTGATATTTGGAGTTTGAATATTGAA
CAAGAATCTGGAACTTCAACAGCCGGTGATGGTAAAATTGTTCTAGATTTTGCACTAGAA
TCCAATGTTCCTGGTTTTGAAGATTCTGGAGATGCAAGTTTTCAATCGGGTGAGCTTGGA
TTCGAACAAAAGGGTGAACAGATTTCACTTAAAATATCATCTATGTATAAGATGAAATCT
GTGCAAAACTGGAGAATGGAAGTTAAAAGTGGGGACAACGCGGAGGGATATAAAAAACTC
GTTAGCTACACCGGTAGTTCAGCGCGAAAATGGAACAACAATCTTAGGAGTGCAGTATCA
TCCAAAAAAATTAATTTCAGCGAGTTAGAAGACGGAGTCACTGGTCTTTCTAAATATTTC
GTTAGTAGTGCACCAGCGTTAGATGAAAGTATTTGGGTATACAGAAATGCAGATTTCCCT
ATGCACTTTAAGGTTGGTGAAGATATTATAGATGCAGCGTTTTTATCGACAACGATATCT
TCTAAGATGAGTCTAGGTGATAGTGGTAATGCTCGATTGAAGATATTTGTTCCGAAAGGT
ACCAAATGTTTTCCTATCTTAAACGAGTCAAAACATTCTTCAGAGTCTGAAATTGTTTTG
CCCCCAATGAGTGTTTTAAAAGTCATCGAAAGAAATACAAAAAGTTCTGGAAAAACATAC
TATACTTGTGTTATGATAGGTAGTGCAGTAGAGTCTTTAGTTGAATCAGGCTCAGAAGAT
ATCATACTTGAGGGAAACTCCAATGATAACCTAGATAATCTTTCAGAAGAGGAAAAGAAA
ATGTTGTTAGATGAAGCTAATCGCAAAAACAGTAATACACGGAATTCAAAAAATAAGGAA
GATGAAAGTGAGGAAGAATATGACCCTTCTGGAAAATGGGGTTCATCAAATTCTCGTGAA
GATTCTGAATCACTTCAGAAGTTAATCAAGTCTGGAAAATTGAAAGTAAAATAATTCCAT
TTATTTTCAAAAATGTGAAATATTTAGTAGACTTTTAAATATTAGTGTACTAATATAACC
ACATCAAGACAGTTCTCCAAACGTTTTGATTTTAAATAGTTATCGGGATTTCGAAAGAAA
TCCCATCTTTTTCTAAATATTTTCTGATTTCAGTCTTTTTTCTGAACTCGGAATATAAAT
AAATTATAATCATAAAAATAAAAGGACATTCATAGTGAAAGGATTCATCCAAACTAAACA
GCTTATAAAACGTTCGTGGTCTCATATTGAGTCTAACATCGTTGAAGCTAAAAATGCGTT
TGGTTATGATATGGATACGAATAGTCCGTTTGGTCGCATTAATGCGTATGCCGAGGATAG
GCAATTGACTTCTTAAGTTTTTGAAATAGTTGAGAACTTTGGGGAGTCAGATTTAATAAT
CGGCTCCCCTTTTTTATGATTGAAAAATGAATACTAAGATGGTGAGCGTCAGGGGAGACA
TTCAGGCATCATAAGCCAGAACAGCGGTGTTCGAACCACCGGTTCACTACCATATTTAGA
CAAAAAGTTTATAAAAGGTGTTTACTTTTAATAAACGACACTATAATATATACAACAAGT
TAGAGAGATTACTTCTAAAAAGTTTTTAATAGAACTACAGATAAAAATTACATCGCTATT
ATTGGAAATTGCTTACACACATTTTTATCGTCTTTGTCTATTGAATCTTTTTAAAATTAA
TTTTGAGCCCGATTAGCTGAGTTGGTTTAGCAGCTGCCTTGTAAGCAGTTGACGGGAGTT
CGAGTCTCTCATTGGGCACCAGAATTATTCACTGGGTAGTGAATGAGCTTAGTCATAAGA
GTTAAATTGATTAAGGAGATTGGTAGTTGGTTAGTTTGCAAATACCTTCTGCGCGAATCT
AACAATTTGGGTAGATGCGACGAATTGGTAAGTCAACGGATTGTAAATCCGCCGCCACTG
GCATCGGGGTTCGAGTCCCTGTCTGCCCACCATATTTGGGGATTTAGTTTAGTTGGGAAA
ATACTGGCCTTGCAAGTCGGCGTCACGAGTTCGAGTCTCGTAATCTCCACATTTTAAAGT
TTGCAATTAGTTTGCCATTAGTTGCAAAAAGATAGAAAAAAAGTTGAAGAAAAAGCTTTA
CAAAGAAAATTAGTTGGTTTACTATATAAACATAGTCGAGAGACAAGTTAATAAACCAGT
AAATAGAAGGAAATCGTCATGAAACTATTTTTTAAAACTCGTGAACTAGCTCGTCAACAC
CCACTAACTAAAAGTGGTAAAGGTAAAGCAGTCGATTGTGGTACTGATAAACCAATCGGT
AAACGTTGGGCAATCGAAGTTCCTCTTAAATCTCGTGGTGGTCTTTTTAAAGGTCACTAG
ATAAAGAATTATACGGCTCTCCTAAGTCATTAAATTAGAACTTATCGAGAGCCTATCAAA
AATTTGGGGCTGTGTGAGAATTGGGAAGTCAACTACCCTGTCACGGTAGAGAATGCGGGT
TCGATCCCCGTCAGTCCCGCCAGATACAATCGGTAATCATATGCAAGTTCGTAAAGATTT
AGAACTTTGGTTTATTAATAAAATCAGAGAATTGGTCTTAGATGGTTATAAGGATTCGAA
ATCTAATAACTTCTATGATGGTCCAGAAGAAAGTTTATATGAATATTATCAGGGTTTCAC
TTACCTTGCTGTTCATTTAACGGAGCATAAAGGTTACTTAGCATCAAGTGAATGGTTTAC
TCAAAATGGTTGCAAAATACCTGGTTATGAACGAGAAAAACATCATTTAATGGCTAGAAT
TAGAGATAATTCTATTGGATATAAAGATATTTTTAGTTAATACTCGGATAGTATAACGGC
TATTACACACGACTGATAATCGTGAGATACAAGTTCGATTCTTGTTCTGAGTACCAGATT
AATGCTCCCTTAGCTCAGTTGGTAGAGTGTCTGACTGTTAATCAGGGTGTCGATGGTTCG
AGTCCATCAGGGAGCGCCACTTTAAAGCGATACTAGTGTTCAACGGTTTAGCATACGAGG
CTTCCACCCTCTAGGTACGGGTTCGAATCCCGTGTATCGCTCCAGTTTCTAAATGAAACC
GAAGGAAATGAAGAAATGAAAAATTTGTTAGTTGTTTTAACGTTGATGCTTTCAGCATTA
TCATTTAATGTTTTTGCAGATTGTGATAATGAAGTCAAGTATATCAGCGACGAAGGTGTA
AAGAGCGCAGCTTTAGTTGCTTGTTTAAAAGCAGAGAAAGCTAAGGAATCAACTTCAGAT
GTTGTTAAAGATGCTTTGACTAATCCAGATAAGTTGAGTAATTTAGCCAAATCATATTCG
AGTGCAGTTGGTATTATGGCACGTGATTTAGGTATGGCAGCTAACGAGTTCATTAAAACT
GATGCTGGTTTAATCGCCGTTTTAGCTATTCTTTGGACATTGTTTGGTTCAACAATTCAA
GGAGTATTCGGTACATTTATTATTATTCCGATTCTTCTGTTGAGTTGGCGGCTTACACTA
GATACATTTAACCCTAAGTTAATCGAGATCGATGCTAAAGATAAAAAGGGAAACGCATTA
ATGCGAAGAAAGACTTGGGCCGAAATGGAAGAAGGACAATGTGTATGGTTAGTTCTTTTT
ACCATTGCCATTCTAGTAGCCATTATACTAGTTAGCATCTTTGGTTTATTACCATAGTAC
AATAGTATATTAAGAATTACGAATTAACGTGTTCTCACATGAATTGGCAAAACTCACGAA
CTACCATCGTTGCCACAATAATTTATGGTTAGCACGTTTATAATTGCGAGTATGGAGAAA
TGGCGTCTTGTTGGGTTCATATCCCGAATAACGGTAGGTTCGAATCCTACACTCGCATCC
AATTAGAATTTATTCAAAATGTATTATTTCTTATAATACATCTTAAATAGATTTAATGCT
CCCATCGACTAACTGGTAGGTCACTACCCTTTCAAGGTAGTAGTACGGATTCGAATTCCG
TTGGGAGTACCATCTTACATAAGGAATAATTATGAAAGTTCTAGGAAAGAATATTCATTT
TGTGAAATATCCATGTATTCAAGTAGATAGTGTTACAGGAGAACCATTAGAACAATCAGT
TCCTGGTTCACAATTCATTGAAATTAAATCGAGAATACTTGATTTTGAATATCGATGTAC
CAAAGAAGCAATAGAGAATGTCGTAATTGCTCACAGTGAAATGGTAATTCGTGATGGTTT
AAAACCATTTTCGAATGTGTATATTCTATATATTGGTTCACACCATGATTTCAGAACGAA
AGTTCGATATGAAGTCAGGTAAACGATAGTTTTGGAAAAAGGGTTTGTAGTACAGTTAGC
AAACCAGAAACCCTTAGATCAAGATGTTCAATACCCATTAAGATCGTCTGTTAGATTAAC
ACTTTTAAAGGACATTATGAAAAGATTTATCTATGCAATATATGGTTATCTAAGTTGGTA
CTTAAACGGAGATGACCGAAATGAAACAAAGTGTAAAAGCGACAACGGTAAGACGTCAAC
TTAAATGTCGAGCGTCTTTAATTAGAAGACAAAATAATAAGAACCAGATTCATAACTTTT
TAAGATATGAAAACGAGGAAACTACAAACACTAAAGAACGTGTTCCTTGGGAAATAACTG
GTTGTCATCATACTCAGTATCGTAAAAATGCTGGATGATAAGAATAGTGTTGGGGTGGTG
TTAATTGGTAGCATGGTGGATTCCAAATCCATTGGTTAGGGTTCGAGTCCCTACTCCTTC
GCCAAAATAAATACAAAAATAAATAAAAAAGTGTTTACTTTTAATGAGAATTGATTATAA
TAGTTACATAGTCAAGAAGAACTTACACAAAAGGTAAATCATATGAATACGTTTAACGGA
CACGAAGTAGTTAGAATATTCGATCCAGTTCAGACTCACGTAATTCACGGAGTTCGTTCT
TCGGAAATCGATAGCCTAAAGGCAGAGCTTAAGCGCGTAGGTGCAGTTCGATTTCGTTCA
GTGAAAAATCGTTATCTAGAAGATACCGTTTCACTTTGTTTTAAACTTAAATAATTTTGG
GTGAGTAGCTCAGAGGCAGAGCAGTCGGCTGTTAACCGACAGGTCGAGATTTCGAAATTC
TCCTTGCCCGCCAAAATTTGCGTCGGTAGTGTCAATGTAGCACATCAGCCTTTTAAGCTG
ACTGGTCAGGGTTCAAGTCCCTGTCGACGCACCATTTCAATACTTTCTTTGATAGAGAGT
ATTCAAATGGTCTATTAGAGTTAATTTGGGAAACCGTCGTGACTTATTAAATTAAGACTT
GTCGACATTGTGGTTCGAAACCACATGGACCATCAAATTAATAGTGGGTTGGCAGAGTTG
GTCTAATGCGCTCGACTGCTAATCGAGAGTTCCGAAAGGGGCACAAGGGTTCGAATCCCT
TACCCACTGCCAATTAAATACATTTGAACGTCTATTGTTATACACGTTTTATATTACGTC
AAGAGTAATTACCTTGATTTGATATAGTTAGAACGGTGATGGATTTAGTATAACATCAAC
TTCAATAATCTGCAGAACATTGAAATTGGTGGGGTTCGATTCTCCAGTGGGCGTCCAAAT
GTATTTAAAGTTTTGACTATTTAACGACCATCGTGGGTTCGATTCCCACAGCATCGAAAA
GGTGCTTAAGGAAAGTTGGTGTGAAAATAGTAAGTCACGATTAAAAATAGTTGCAAATAT
TTTATATCGTGGCGGCGCTATTCAGAAGTGGCCCCTTAGCTCAGTTGGTTAGAGCGCCCG
ACTCATAATCGGTAGGTCCAGAGTTCGAGTCTCTGAGGGGTCACCACTTATAAAGAGTTA
TTCATTAAGGATTTTCTAAATATGGTACCTAAGCTGGTTCAAATCCAGTAGCCAGAAATG
GTCTTTGGTAGATAGTGACGACGGTCAGGGTAAGGTTCGAATCCTTTGAAAGTTCTTTAT
AAATAATTTTATGCGCCTTTAGCTGAGATGGATTAGTGGCGGGTTGAAGTTCCGCAGAGG
TTGGATCGTTACCAACAGGGCGCACCATATATTTAGGTGATTATATGACTATTCGACATA
AGAAACTGAATAAAATTCAAAGTGAAGCAGAAGCACGTAACTTTTTCAATAAACTTGATA
ACAAGGAATTAAAAGCATACGCTGGTATATTAAAAACTCCACTTTGGACAACACGTTTTA
TTATTAATGATGTTTCTGCAAGTAATGAAGATATAATCAACGACTTAATCGAACATATGT
TTGGTTAAATATAAAAATTGGAGGACTAAGCCGAGAGATTACTGGTTACCGGCAACTGTC
TTGAAAACAGCCGATCCTTGAAAGGGTGTGTGGGTTCGAATCCCACGTCCTCCGCATTCA
AGATACCGATAAAATCGTTATCTTTATCATATAAATACATTTAAGAATAACAAGCTTAAA
GGCACTTAAATGTATTATACAGTTTATAAAATAACAAATAAGTTAAATAATAAGATCTAT
ATTGGAGTTCACAAAACTGATAACTTAGACGATGGTTATATGGGGTCTGGTAAATATTTG
AAACATTCCCAAGAAAAGTATGGTATGGAGAACTTTGATAAAGAGATTTTAGAAGTTTTT
GATAATCCAGAAGATATGTTTAAAATGGAATCTGAATTGGTTAATGAAGATTTCGTTAAA
CGTGAAGATACCTATAATCTGAAGAAAGGTGGATCTGGTGGATTCGATAAAACAGACCCT
CGTAGATTCGAATGGTCTAAATGCGGAAATAATTCAGAACGAAACACTCGATTTAGTGGA
CATCAACATTCGTAAGAAACAAAAGCTTATATATCACGAAAGATAAAGATTATAGCTAAT
GACCCGAATTGTGCGTTTGGTGGTAATACATTTTCGGGGAGAAAACACACAGAAGAAACT
AAACAAAAGATGAGTGACTCTAAAAGAGGTACATGTATGGGAATACATAATTCCCAATAT
GGAAGTATTTGGATTTATCACCCAGCAATAAAAGAGTGTAAAAAAATTAAAGAACAAGAT
ATCCATATATTTTTAGAGCTTGGGTGGATAAAAGGTAGAAAAATGAAATTCAAATAAAGT
TCAAATGTATATCCCAAAGTTTGAACATAATTTAAAAAATCCGAATGTGGTGTTTAATGG
CAGCATGCTCCGTTTGGGGCGGTGGGGAGTAGGTTCGAGTCCTACCATTCGGACCATATT
AGATGGGGTATCGCCTAGTTGGCCTAAGGCACGTGGTTTTGATCCATGTATCGCAGGTTC
GAATCCTGCTACCCTAGCCATTTTTATTGAAAAGAAAGGAAACGAAATGCAAAAAATTAC
CCGTACACAATTTGAAAACGCTTATCAATCTGTATTTGGTGCTGCAGCAGAAGCTAATTC
TAAATATGGTGATAAGGTGACTCATCCAGTTACTGGAGAAAAATGTTACGAACAACAAAT
TCGTTATGGTAAGACAAATAAAAATCGTTAATCTATTTAGGTCAAAATAGACTCTCATTG
AGAGTCTATATTAAATAATTTTTTAGAACTATAGTTGAAAACTTCATCGCATGTTAAGCC
GGAGGTCACTGGTTCGAATCCAGTACTCATCTAGATTAGGTGAGTTAGCTCAGTCTGGTA
GAGCAACGTAATTAGTTTCAACGTTTTCGTCTTTAGAATTATTTAATATATCAAGTATTT
GGAGAAAACATGTTAAAGGCAATGACTCCCGAGTTTAATAAAGTTCTGAGTGATTGGTTA
GAATTTAACGATCAGAAATACGCTTTGCAAATTAGTAAAGCTCAGGGAATACCAACTCAT
TTTCAATATGCTGGTGTTCTATATAGAGGAATGACTGTTAATGATGATTTCTTGAATAAT
CTCAATAATGGTAAAGTTAAGTTCGATAATCTAACGTCTTGGACGACAGATAAGAAATTA
GCAATTAAGTTTGCAACAGATCCGAAATATCGTTTAGGTGATAAGAAAGGAAAACAAATC
CTTATCACGAAGAAATTTACAAAAACACAAACCATTTTGGACATTTACAATTACTGCTTA
TTCACTGGTGATTGGGCTTTCGACGAACTAGCATATGATTCAGCTATGAATGAAAAGGAA
GTCCTAGTGAAGAAAGGTGTTAAGATATTACCTAAGGATGTGGAGTTCTTCTAATGAAGA
AAAATGATATTTTTGAATTGTATCAAAAGGTTCAGAACAGTGATAAAGAATCTATTGATC
TTCTAATCGAATTACACAGAAAGAAGTATCCTAGAAGTACAGTAACATACAACTATACAG
ATCGTAAGAAAATGCTTCATACAGCTTACTTGCATTTGTATAGATAATAAAATTATGTGG
CGTTGGCTGAAGTGGAAATGGCTCCGGGTTGTGATTCCGGAAAATTTGGGTTCGAACCCC
AACCGTCACCCCATTTAAAGGAATCATTGATGAAAGAATTAGACATTGAAAGAGTTCAAG
CATTGAATGTACAACCAGATGAAACTTTGGTATTCACGGTAGATGTTCAGAATTTACCTC
GTCGTCTCGCTAATGATCGAATGAAACAACTTTCTGAATGCATGAAAAGAAAGTTCCCTG
GTTCTCAAGTTCTTGTCATCGATAGTTCTATTAAACTAGAAAAGTTTAAAACAGAAGATT
TAAAAGGTATGAAAGATGTGCCTTCACAAGAACAAAATAAAAGTTAGATTAGTATCTAAA
AGAAAGTGCATTACACAAAATGGAAAAATATCTAATAAATTGAAATATTTAATGTTTTGT
CCTAAATGCAACAGAAACTGTTATCGTTCATATTTGCAATAACATGCAATAACATCAACG
CCTAGTTGAAGGGAATAGGTATACCTCGCTGATTTAGGATCAGTGGATTCTGAGTTCGAC
TCTCAGGCTAGGCACCATTTTTTCCAAAAAGTGTTTACTTTTATAATGAAATGACTATAA
TTAAATCATAGTCAAGAATAACTTATTAAAAAGGTAAATCACATGAAAACAATCGATTTA
GATAAAGCATCACTAGAAGTTGGTCAACGTCTTGATATCAATGGTCAAGAGATGCAAGTA
GCTCAAGTCGTTCCAGTTGATCCTTGCTTAAAATACGTCAAGGAAATGATGAAAGAAACT
GGTAAAGAGGTTTTCTATTACGATCTAGTGAAAGTTTCTCCTAAAACAGGCAAACTTTTG
AAATCAGGTGGAGGTCGTTACATGCGCTTCCAAGAAACTGGAAACATGATCAAATGGCTA
TAAAACAAATTATACTCGGTTAGCAAAACTTGGCGTTGCACCTCCCTTACAAGGAGGCCA
GAGACTGGTTCGATTCCAGTACCGAGTACCATTTTTAGAAGGAAAATGTATGATATACTT
TCGAAGAAATAACGGTGAAGTTGGTAAAGTCTCTTATAATTCACTTGAAGATGATTTAGA
GATGATTCAACGTGAGAATCGTGCGCATCTTAGAAGTGATATTATTAACTCAATATCACG
TTATCAACCAAAAGAAAGTTTTGATTTAGAAAAGCCAATTCCTAAATCTGCATTTATGGT
TTTGGTGAAATAACATTAAACAAACAATACCCGTGTAGCTCAGTTGGAAGAGTACCTCAC
TACGAATGAGATGGTCGGAAGTTCGAATCTTCTCACGGGCGCCATTCTAAGCCTAGCCCC
TCGCTAGGCTTTTTTATGATAGTATAAACTTAAAAGGAAATCATCATGTCAAAATATATC
CTATTAATCCTAGCATCATTTTTTGCTTTATCTGGTTGTGAAGGAAAGGTAGATAGTTCA
AAAATATCTGAACGGAGTTCGGATTATGATATTATATGTTTAGATGGTGTAGCATATTGG
CAAGGTTTTAGACGAACTACACCTGTAATTGATAAAGAAACTTTATCTTTCGTAACATGC
AACGAAATTGGAGAATAATCATGACTAAACCTAAAAAGATCTACAGTACCTCAAAGTCGG
TTCTCGAAAAGTTTGCAAAGGATACAAACAAACAACTCGAATTCTTAAAACGAGGAGAAG
GCGAAGGATATTGCGAATGTGAGAATTCAATCCGAGTATTTGCAAAACATTCACACGTCG
ACATTTCGGAAGATTTTGAAGATGTAACCCATCAATACATAATCAAACAATTTCACTATA
ATCTTTGCAAACAAACTGAACCAGAGAAATGATGATAAAAACGTGTTTTTCTATAATAGA
ACTCTTTACTTTTTATAATAACCTACTAGTATTAATACATAAGTCAAAAATACGAAGAAA
TTATCAGGTTGGATAATATGCCATATAAATTAGCCGATTTTCGTCAAAATTTAGAAGAAA
CAAGCAAACAAAAAGAACATCAAAAGGTTTGCAATGCAAAGAATAAACACTGGAATGATG
GTATTGATAAGATCGTCAATATATTCAAGGGTTCAGTGTCTAAGAACTACGTGAGCTTGA
ATGATTATGCAGAGGTTAAGAATATTTGTCGTGAATATCACGATGTGCTGGATATTTTAA
TTTCTTCTCGTTCCATTGGTTTGAAGATGAAAAATGAGATCAAGGATCCAAATAAATTTC
AAAAAAAGATTAGAAATGTATTTACATTCTTGAGTTTTGGTTTATAATGGTTATATAGTC
AAGAAGAACTCTTTAAAAAGGAAATAACCATGTTAGCTCAAATCATCTTATCAAACGAAT
ACGCAACATCTGGTATTGGTCACAAATTCAACATCGGCCTTTACCAAGGTGGTAATCTAG
AAGATGTTATGGGCTTAACGAAACCAGAAATGGTTCTAGATTTTCTTAAAGAGAAGAAAG
TTTCAAAAGTTCTAGTTAATCAAGATGAAGTTTCTTTAAAAGAATTGGTTAATATCCTCA
AAAGACAATGATGGCGCCTTGGCAGAGTGGTAATGCAGTGGATTGCAAATCCATTATCGA
AAGATATCATCGGTTCGAATCCGATAGGCGTCTCACCAATTTACGTAGATGTGCTGGAAA
TGGCATACAGCTGATAGAAAAAGGATCAGTGTGGTAAAACACTAGGACTAATATTCGAGG
GGACCTTTTAAGAACGGGATGCCTGTTTTCATAGCTTCGAATAGCTAGGAGTAATGACCC
TAGTAATCCGATTGCGGGTTCGAGTCCCGTCATCTACACCAATTTAGGAAATTTGATATG
ACATATCAATTAGTGTCTTACAATGTGGAACACGTTAACTCAGAATATTATGCGTTCATA
CGTGGAGATCGATACTGTCAATTTACCATTGGTAATGGTTCTATGAGAGTAAATGCATCA
CAAAACTTGAACGACATTATTACATATTTCAACACATGTCCGTTTAATCTATATCCTATC
ATAGATGGTTTATTGGGACGATATCAAAATACCAAATTTAATATCATCTATGAGTTCAGT
ACAGTTGAAGAACTCAATCAAATCCGTTCAATCCATCCGGAACTTTTCATATGAAACCAC
GTTCATACATTTCGAGAGGTAATAATCCATATCAATTGGTTCAGGCTTATTCACTCTTTC
ATGGGGTTATTGTATATATGTTCTTGGTGGATGGAAAACTTTGTCGATTTTCTGGTGGGG
AGGGACTATCATCTACCATTGCGGCTTTGGATATTTCTACTATAGTAGATGTTTTTGAAG
AGAAGGAAGTTGTATTTACAGATTTCGATGAAGAACAACACTGTGATATTCGTGTTTTAT
ATGAATTTAACACACGTGAAGATATTTTGACATTCAAAAGTAAATATCCAGAATATTTTA
TTTGACGGTATAAAAAGACTTTACATTACATAAATAACAAATTAAACTATCATTACATTA
TCAAGACTAAGTAAGTCATTATTCAAAAGAAGGAATACATATGTTCGGTTCTAAACCACT
ATCAAAAGTAAAAGTTGAAAATCTAAACAAAAAATTCGGTCAATACCAAAACACATTTAA
CCGAATGTTCAACAAAAAAGCTGAAAAAATGCAAACATCATTCGACAAAGTGACCTATGT
ATTACACTTCACTGGCGATGTTTATGCATCTCAAGTTCAAAAGTTCCGTGATGAAGTCAC
GTCAATCATCTTCTCTCAAGCAAAAGAAACTTACAAAGGCACAGCTCTTGTAAAACTCGA
CTCTCCTGGTGGTACAGTAACTGGTTATGGTCTACTTGCAGAACAGATCAAACGACTTCG
TTCCCATGGTTTCTATGTAGTCGTAGCAGTTGACCAAGTAGCCGCATCCGGTGGTTATAT
GGCAGCAGTGTGCGCCGATAAGATTATTGCAGCACCAAGTGCAGTAATTGGTAGTGTTGG
TGTAGTCGCTCAAGTTCCAAACTATAAAGAGCTACTTGATAAAATCGGCGTTAAGTACAA
AGATTACACCGCCGGTAAGTTCAAACGAACAGTAACTCCTTACTCAGACCCAACTCCAGA
AGCTGAAGAACACTTCACACAAAGTCTAGAACGTGTTCACAAAGAGTTTAAAGAACACAT
CAAAGAAAACCGACCAAATGTCGATGTAGAAGCAATTGGTACTGGTGAACATTGGTCAGC
TCGTGAAGCATTAGATCTCGGTCTAATTGATCATCTAGGCGTTTACGATGAAGTTTTACT
TCAATGCATTAACGATAGCTTAGTATTATACGTTTACCACGATAAACCAAAGAAAGGTCT
ATTTGGTGGAACTAAGTCAATGGCTGAAATGGTTATCGATAAAGTTGTAGAACGAGTAGA
ATACCACATCGTTAAACGTCTTCATCAAGATGATTATAACAATATCCGATAAACGATAAT
TAATCAAGGTGGTGTTTCTATTATAGAAATGCCACCTTTTTGGTGATTTAAATGGTCAGA
TTATTAAAGTACAATGGCGACATGGCATTGTACGAAATATTCGTTCTTGAGGTCGAGAGA
AGAAAAGATACAGGAACTATATACATTGGACACAAGTTCTCTGCATATGATTTAAAAGAT
CTTTTAGAAGAATCCAATTATGGTCTGAATAATATTCATCAAAGTTATTTCAGCTCTACA
GTAAATTTACCAGATTATGAATTATTATTAACATGTGATAATTATGGTGATTTTTTGACA
ACGCTTAAAGACCATTTCCCAGAGGAATTCATATGATTCAATTGTATTTCTTAAAGGATA
AAACATCTAATATAAATTGGTATTATAGGACAATGCACAAGAATACTAGGGGAGTGTTAG
TTCACCACTGGTCTGATAATTTAGGAGATCTTATAGAGCGTATTCAACATGAACGAAATA
TTTCCACACTTTCAACATTTCCCATAAGTCAGTATAATTTAATTGAAGAGTTCGAAAATT
TTGATAAATTAATTCAATTCATTCGCGATAATTATCCAGAAGAATGTATTTAATATCGGA
GGAACAATGCTTTCAGAAAATGGTCTTCACTACACGGTATATAAGCAGTTGGATTCTGAA
TCAGGGATTAAACGTACTGAAGTTTGGATGTATGTCTTATTGTGGGAAGATATTGAAGGT
AAAATAGGTTGGGAATCAGCAGACACAATTCGTAGTTTGATTGAAGGGTTTAAAACAAGA
AAATTAACCCACGAATCAGAAACATTTCGACAGTTCATGCCTCCGATCAAACATCACTAC
GTGATGAAAGAATTCGATTCATATGATGAATTAATAGATTATTTCTATGAAAATCACCCA
GAAGAACTCATTTAGATAGCATTTATAATGTTATTGTTCTATAATAGAAATATCACGTTT
CAATATGGTATTATCTTATGGCTAGACCAAATAACATCGAATTCAAAAAGTATGGTAAAC
CTTTCAAGGTTGATCTTTACATGCACAATGCGAAAAAGTGGAAGTTGTGGAAACTGAAAA
ATGATTCTGATTTGTTCTCACTTTTCATGTTTTGTTTGTCATCTGAAATCTTTAGTACAG
ATTATGCATATCTACATACGGATGATGAACTTCAAAACGTGATCGTTCAAATTGAAGAAG
CAAAAGCTAACGATAAATTCAATCCGGTTCTTAATAAACCTGAAGTCATGCCAGATGAAA
GATACTATGAGGTAATTGCTGAATTCGATACTTACCAAGATTTTCTAGATACCGTTCAAG
ATAAGTGTCCAGAACACTTGATATAAGGATGTAATATGGTTTCACCAATAGGTGTCGAGT
ATAAATTTGTTTTAACTCCAGAGGAAGTAGAAGTATTTGATAATATGATTAGTAAACCAC
ATCAAGAATTACTTAAACAAAAAATGGAAGCGATTGCAAGAAAGGACTTCGATGAAGTAC
AAAGGCTTGAAAATGAAGAAATTAAACTTATCCGAACTCAAGAAAAAATTATTGAAGGTT
CTCAAGTTCATCAAGAATGAATCCAATGACCCCGAATTGAAATACATACTTTGGGAAATT
AAGTGCGATTATGACGTAGAACGAAATTATAGATATGTTCTTGAAAAAGGTCCCTTTGCT
AAAGTCAAAAAACCAAAAGTCCGTTATTATGAGAATTACATAGCAGACACAATTAGTGAA
ATATTCGTTCTCGTATCATCAGAAGAATCCCTAAACTACCACGAAACATTATCATCAATG
GCAGAACGTGATCTATACAAACCCATCAAAGAGTTCAACGATATAGATGCATTCATTGAA
TATATCCTCAACGAAAAACCAGAGGAACTAATATGAAACTCGGTGTAGTCGGCTCAAGAG
GTTTCACGGATTACCAATTATTCGAAAAACACCTCAAAGCCACAATCGAACATTACGGTA
TAACATGTCTAGTATCAGGCGGAGCAGCCGGACCAGACAAAATGGCCGAACGTTTTGCTA
AAGAGAACGATATACCGATTATAATCCATGAAGCTGAATGGGAGATTTATGGATTGAGCG
CTGGTTTTCGTCGGAATAAGTTGATTTGGGCTGATAGTGATATGATTCTAGCATTTTGGG
ATGGTGAATCAAAGGGAACTCGTCATACTATTGAGAATTATAAGGGTAAATTGTTTGTTC
TGGCTGTAGACACGGACCAAGAAGAGTGGTAAAATGAAAAGATACATATTAATAAAGAAC
AATAAGGAATTATTCAGTATTTATGATAGGGTGAACGATAAATTTGCCAGAATGCTTATT
GAATATGAATCCACTAAACTGCGCGGGTTATTTCATTATTCTTTAGAATATATTTCTCAA
GATTCAAATTACCACGATATAATTTGGTCAACATGGGAACAAGGAACGAGGTTGTTGAGA
GATAACAAATTTACGATTATCATGGAATCGGATAATTATAAAGCTTTTGATAACATCCGT
GAAGATATGCCAGAACTATTCATTTAAAGGTTAAAGAATCAAAGGAACAATATATGAGAT
TTCAAGTAGAAAGAAATGCTGCAAGACCAGATTCATATAGAGTTTTTGATCGAGTAGAGG
AACGTTTTGTTCAATTCAATCGTTTAGAAGATGGAAAAATTATAGAACATCGTTCCTATT
CATATCCACTGGAAGCTTTAATTGATATTCGCTTACACACGGATCGATATTTCGGATCTA
ATTCTGGAGTAATGGTCAATCGTTCAATAAAACGGGAAAGTAATATAATTGCTTATTACG
ATAAGTTATCTGACATTGTCAACCTAGTCAAAGACTATCCGGAAGAGTTCATCTAATCAC
TATGTAATAGGAGTTGAAAATGTATAAATTGCTTATATCAGAACGTGGTGGGTTTTTACA
AGTGACGAATGAAGATTACTCAAGGGAACTTTCTTTAGGTGATCAGTACATTTTTAGTAG
AGATGAAATTCAATCAAAGGACGTTCAATCACAAGGCAAGATGAAGGAGATCTCATCTTT
CCGAAGTGATACTATAAAACTTGATATTGAAATCGGTTTATTTAAGACTTATGATCTAAA
ATATCTTTATGAGCTTCAAAATCTAAGATACTTCTATCCGGAGTTATTTATATGAAATCG
AATTCAGAAACGAATCCTGAACAAAAGTATGCCCTTTGGAAAATGGAAGTGGAACCATCT
ATTTACGCTATGAGTGTAAACGGTGAAGAGAATGGAACATATATTCACTTCTCTTCCACT
GGCAGCGCATTTACGATGAAAGAACTACAGGGAACCGTAAAAATGTTGGTCGAAAATCCA
TGCTTACTGCACTACCGTAAAAATGTTTACACCCTTACATATGTGCTTAGACATGGTGTT
CATTTGTTTGATTTTGATGAGTTCACTGAAATTGATAGTCCAATGAAGATCAAACTTAAA
GCACCTGAGCATTTCGTCTAAAGGAGATACCAATGTACATACTTTGTGAACGCCAACATT
TGGAAAAAATCGAATATATTCTTTATAGAAAACCCCCCCACCCGCCATTATTGGAATTTG
TTGATGGAAAAATCTAGTTTTGGAAGTATTACGTTTAGTAGCATTGATCTTCTGTGCAAT
TCACTAAATGACCCCGAATGGGGTGGAAATGGTTTTGTTGCTGATAAAGTTTTAGATGGT
ACGTATAATCAGTTAGCTATTTTTAAAGATTGGGAAGAAGTTTTAAGGATTCGGGAAACA
CATCCCGAATTGTTCATATAATTTAATGAGGAAAATACATGTTTACAGAAGAAGAAATAA
AAGACATTAAGGATTTTATCTCATCTTCTTCTTTGGAAAGTTGCATTTACATCGGAACAG
ATTCTCAAAGAAAAAGAAAGGGTAAAACTAGGTACGCAACAGTTGTTATCGTTCACTATG
ATGGTAACAAAGGTTCAAAGGTTTTCGGAACGATTGACGTTGAGAAAGATGTAAAAGAAA
AACTTTCTAGACCATTTAATCGAATGATGATGGAAACATTGAAATCATGTGAAGCATATG
AACTATTTGCCGAAGCAATAGGAACTCGTCATTGTGAAGTCCACTTAGATGTATCTCAAG
ATAAAAAGTGTGGTTCAAACGTTGCTCTTCAAGCAGCCGTAGGTTATGTTCAAGGAACAA
TTGGTTTAGAACCAGTGACTAAACCAGCTGGAGCATCATTTGCAGCTAGTTGCTGTGCTG
ATAAATTTGTTCGTTCATAGTTTACTTTTGTATTTGATTTGACTATACTATAATCATAGT
CAAACAGAAGGTAATTCTTATGTCAAAATGTCAATATACTCGTTTCCTCGAAATCCGAAC
TAAGAAAGCTAAACGTGGTTTTGGTAATCGTAAGAGAAAGATTGAACAAGAAATGATCTA
CAAAAACTCGATGCTTAATCACCTAGTTATCACGAATCGTGGTGGTGACATGTCAAGTGC
AAACAAAGTCAGAGACGAAATGAATGCATTGAACGACGAACTAGAAACGATTGTTCAATA
ACAATCTAGACAAAAGGCCAGATCATTCTGGCCTTTTTTATGTCTTGAATTTGGAAAAAT
AATTAAGGTTCTTTTGATCTAGATTAAGTTTAGTATCAATTCAAATAAAAAGTGTGTTTT
TCTATATAAAAGATGAGTATTATCATTCTAAATATCTCACTACGAAATAAATGGAGAAAT
ACAATAAACATGATTTACAACCAAGAACTAATTAATTCACAAACACAATTTATTAACGAT
TACATCAAATCATCAAACGCAGCTGAAGGTTCAAAGTTTGACGCAAACGCGAATATTGAC
AGTAAGAATATTGCAACACTAGAAACCGAACTTTGGAAAGCTGGTAATATTGCTGTTAAT
CGTGAATTGCTACGTCGAGAGATTGAACAAAAATTCTCAAAAGAACTATCCCAAGAATAT
ATCCGTCAATTGGAATCACATGAGATCTACACTCATGATGAAACATCATTAAAGCCATAC
TGTGTATCGGTTACTATGTATCCATTTCTATTGGATGGAGTAACTAAGTTAGGAGGTGAA
TCAAAAGCACCTCAGCATTTAGCATCATTTTGTGGTTCATTTATTAACTTCGTATTTGCT
ACTGCTTCTCAATTCGCTGGAGCTGTAGCAACCGTTGAATGGCTTATGTATTTTGACCAC
TTTGCTCGTAAGGATTATGGTGATAATTATCTAGAAACTCACGAAAGTCTAATCAAAGAA
TCTTTGCAACATGTTGTTTATTCTATCAACCAACCTGCCGCGGCCCGTGGCTATCAATCG
GTATTTTGGAATATTTCCATTTATGACAAACCATATTTCGAAGCAATGTTTGGTGACTTT
GTGTTTCCAGATATGGATAAACCTCAATATGAATCCCTAGATCGTTTGCAGAAATACTTC
ATGAAATGGTTCAATAAAGAACGTGAACAAGCAATTCTGACATATCCCGTTGTGACTGCA
GCTTGTCTCACTAATGGTGAAGAGCTATTTGACTCCCAATTTGAAGACTTCATTACTGAG
GAACTATCCGAAGGAAACTCATTCTTCATTTTTATGTCAGAAAATGCTCATGCATTGTCA
AGCTGTTGTCGTTTGAAAAATGATGTATCGGACCAAATGAATGACTTTAGCTACTCACTA
GGTGCTGGTGGTGTTGCAACTGGTTCGATTAATGTTATTACGATGAACTTGAATCGCCTA
ATTCAGAATGCAACCAAGGAAGGTAAAGATATTTTTGAAGCCGTTCAAGAACAAACACGA
AAAATTCATCAATATCAGATTGGTTACAGAAGTCTTATTCAGAATTATAAAGATGCTGGT
TTATTACCAGTTTATGATGCTGGTTTCATTTCATTAGATAAACAATTCCTAACAATCGGT
ATCAACGGGTTAGTCGAAGGTGCCGAATTCTTAGGCATGAAAATTGATGCTAATGAAGAG
TATATGAACTTCTCTTCTCAATTACTCAAAACTATTTCAGATGAAAATAAGAAAGCTTCA
AATGAAACTGGATTTAAGTTCAACACAGAATTTGTTCCTGCCGAAAATCTTGGCGTTAAG
AATGCTAAGTGGGATCGAAAAGACGGTTACTTTGTACCTCGTGACTGCTATAACTCATAT
ATGTACTTAGTCGAGGATGATTCCGTTTCGATTACCGAAAAGTTTGAATTACATGGTAAG
GAATTTATGCAATATCTTGATGGTGGTTCAGCTTATCACTGCAACTTAGAAGAATATCCG
AATCAAGAGGGATTCCGAAAACTCATCAAAGTAGCAGCTCAAGTTGGTTGCGATTATTGG
TGTACAAATGTGAAGATTACAATCTGTAACTCATGTGAGAATATTGATAAACGAACACTT
CAAAAATGTCCTAAATGTGGTTCAAAGGATATCGATCACGGAACACGTGTAATCGGATAT
CTAAAACGAGTCTCTGCATTTTCTGAAGCTCGTCAAACAGAACATCAGTTACGTCATTAC
AATTTGGTGAAGTAATGAGATATTCATATCCTCAAGAAACGTTATCTGAGGTGCCAGGGG
AAATTTCCCTGGCTTTATCGATTAGTGGGTGTGACTTAGGCTGCAAGTGTTGTCACAGTA
CGGAAACTTGGAATCATAATTTTGGCACAGAACTTGATGAAAGAGAAATGGAAAGATTAC
TCCAAAAACATAAGTTTTGTACTTGTGTAGTCTTTTATGGTGGAGAGTGGGATATTGATA
ATTTACAGAAAATGATAAAAATGTGTCATTTCTATAATAAGAAAGTATGTTTATATACCG
GGAGAGATCTTAACTATTTCTCATCTGATTTCTTGCAATCACTTGAATACATCAAGGTAG
GCAAATACATTAAAGAAATGGGTGGATTACAATCAAACACAACTAATCAAAAATTTTATG
ATTTATCTAATAATAAAGAAGTGATTTTTTATCAATAAAAGCTTTACTATCCCGAATGGT
CTGATATACTTTCAATATCAAAATAATTTATTAACAAATAAGGTTATTATATGAAAAAAC
TACTTATTACTATCGTTGCATCTGTTGCAGTTTTGGGGTTATCTGGATGTACAGACGTTC
AAGGTGCAACTAAGACTTTACGCCAAAATGGTTACACTAACGTCCAAACACATGGTTATG
GTTTCTTTGAATGTTCACAAAACGATAAGTTTGCTACTAAGTTCTCAGCAACTTCTCCTA
GTGGTCATTATGTAACTGGTACGGTTTGCTCTGGATTCTTCAAAGGATCAACCATTCGTT
TCGATTAGAGATTTGTAAATGAGGCAATCAGTATGTTCACGATTATTGCGATCTACTTAG
TTTGTTTGGTATTTGGATTTTTCATATACCTAGATCAGCCACATAGTCAAACTCTCTACA
ATGGTTCACAACCATATCAGATGTATTGGGAGGACTATTACAAAAAACGCAGACAACGAT
TAACTGGTATTTTCGTCATTTGTATTATTAATTCCCTATTCTTATCAATCAACTTCGTAT
GACAATTTGAGGTAACAAAATGAAACATCGAGCATTAATTATCAGTGCGTTTCCCGCTTG
TGGTAAAAGTTGGGTATATAGAAACAACAAGGGTATGACCATACTGGATAGCGATAGCAG
TAAGTTCAGTTGGATCTTGGATAGTGAAGGTAAATCCACAGGAGAGCGTGACCCAAACTT
CCCTGCTAACTATATACAACATATTAGTGAGAACTTGGAAAGCGCTGATATTATCATGGT
ATCTTCTCATGATGAAGTTAGGGATGCTCTTCAAGAAGCAGGGTTAAACTGGTTCGCCGT
GACTCCAAGTCCAGAACTTAAGCATGAATGGATTGGACGTTGTTGGTTGCGTGATCCTAA
CACTCCTTTCCTTAAAGCGTTGGCGGATAACTGGGATTCTTGGACTGATCCAAGTAAGAT
CGAACAATACTCTACATGCCAGTTTAATTTGCTACTTTCCCAAGGGCAGTATCTATCAGA
TATCATCGAAACCCTATTAGAATATAAAGAGCGTGTTGATAAAGACTCAAAGGAATAAAG
ATGGTGTATGAATCATTGATTGTGCCGGTGTCCTTATTGGGCGCCGTGCTTATTGTTACA
TATTTGTTTTATTTTCGAGGTCGTAAAGAACGATACCGATGTGCAATAAAGCAAAAGAAT
GAAATACTAAAACGTTTGAAAGAGATCGTAAATGATACGAGTTCAAATAAATAGTGATTT
CTTTAATATAGAAGGACTTGTTTATGCAAGAATATTTTAAAAACATACCAAATCAACTAA
ATGATAATAGTGATGAAATTCACGATGATTTATCTAAAAAACCAAATAATGGTTCCCACG
GATCATCAGCATTTAGATATGATAATCTACAAGGCGTAATGGTCCACGGTGGAGCTGAGA
TGACCGATACTCACGTTTATTTCTGGGGTAGCATCTATTCACAATGGTGTTTTAGTGAAT
TTGTTATTGGTGACCAAACATTTGTAAACACTGAACAATGGATGATGTATCAAAAAGCTA
TCACTTTCCGTGATTTTGATTCAGCTCGAAGAATCTTAGCGACTGATAATCCTCAAGAAA
TGAAAGCAATCGGCCGAAGAGTCAAAAACTTTGATGCCGATAAATGGGCTGAAGTTGCTT
TTGATGTCGTAGTTCAAGGAAATTATGCTAAGTTCAAACAAAATCCAGCGATGTTAAAGT
GCTTGTTGGAAACAGAAGATCGTCAAATCGTCGAAGCTAGTCCATATGACAAGATTTGGG
GTATTGGTATTGGTGTTCACGATGAACGAAAGTATGACGAATCACAGTGGGATGGTGATA
ACTTACTTGGTAAAGCGATCATGAAAGTTCGTGAACAAATCAAAGCCGATTTAGAATATG
TAAATAATTGGTGATTTTCTATAATAAAAAACTTTACTTATTGTTTTGATTCGATATAAT
ATCACTATATTAAAGAATATTTCGAGATTCGTAAATGGAAAATAAAACGGTCGTTTTAGT
TCCTCCTGGTAATGTTGGAAAACATATGAGGGAGTCACTTGAAGCAAACGAAAATATCGT
TGTCGTTGATACGAAACCTTGCAAAAAAGTTTTAATTGGTTGTAATGATTTTGTGGATGC
ACATAAGCTATTGAAAGCTATTGAGGGAACATCTCAACCCAAAGAGCGTTATTATCAAGA
TATTTGCACGGGTCGAAAATCAGACCGAAAAAGAAATCGTAAAACTCGCTGGTCATAACC
AGCTTATTAACAGAGGAAAGAAAGTATGAACATGAACATGAACATGGGTGCCATGGGTAA
CAAAATGATGAACCGTTACTTCCGTAAAGTCGATGGTGTAGTTTGGGATATGATGACCGG
TAAAATTGGTGTCGTTTCCTCAGAAGGTATTACCACAATTTCTGGTGAAGGCGAAGATGC
TCAAGTCGAAATCAACCTAATGGATCAATTCGGTATGCCAGTTCCAGCATTTGCCCAAAA
CACTCCACTTGAATCAGTTGCAGTAGGCGATCTAATCTATGGTGACCGTAAGCCAAAAGG
TTGGGTAACCGAAGTTATCAAGAAAGATAAAGATGACAAAACCACCATCAAGTTCCGAAT
TATGACTCCATCTGGTACTAGTTCTAATTGGACTCCACCAAAAGTATCTATGCTTGGTTT
CGATTCTGGTGTTATGGTACTCCGTTCACTAATGAACATGTTGCCAAATGGTAAAACTGG
TCTTGATTCAATGACTGGAATGCTTATGCCTATGATGATGATGGGCGGCGATATGGATAT
GGACTCTATTATGCCTATGATGTTGTTTTCTCAACTTGGTGCAAGTGGTAATGGTTCCGA
TGCTAATCCAATGATGGGAAATCAAATGATTCAAATGATGATGATGCAACAAATGATGGG
TGGTATGGGTAGTTCTAAAAAACCACGTCGAAATGGGTTTCCGAACATGAACCCTGGCAC
AAATTACTTCGACGACTAAATCATATAATTATCATCTAATTGAACTTACATTTTTCTATA
TTAAACAAACTAATTTTAACAAACTAGAAGGAATATATTATGGGTGGCGCAACCTGGAAT
TCAGCTGATTACTCAACTCGTTCGGCAACATACCAAAATCAATCTCGTGAAGAAGTTTTT
CGTCAACGTCGAATGCGTGAAGACTTCGATCCACTAAATATCACCGTCCGCGAATCTTGT
GATTCTGAACAAAACCCTAACTCAACACCAGTAATCGTTGGTTTAGATGTCACTGGCTCA
ATGGGATTCATTGCTGAACACATTGCAAAAGAATCGCTTGGTAAACTTGTTGAAGGTATT
ATCGACACCAAACCTATCACTGACCCTCACATTATGATGATGGCTATTGGTGATATTCAA
TACGATTCTGCACCACTTCAAGCAACTCAGTTCGAGGCCGATATTCGTATCGCTGACCAA
CTTACTGATCTTTGGCTAGAAGGTGGGGGTGGTGGTAACCAATATGAATCATACGATCTT
CCTTGGTTATTTGCTGCAGAGAAAACAAAGATCGATTCTTTTGATAAACGTGGTATCAAG
GGTTACCTATTTACAATCGGTGATGAACTTCCTCCACGTACTGCAACAAGTGACCGTCTA
AAATCTCGTGTTGGTCTTAACTTCCAACAAGATTTAGCTCCGAACGAAGCACTTGAACTT
GCTCAAGAAAAGTACAATGTGTTCCACATCATCGTTGAACAAGGTTCTTTCTGTCGTCGT
CGATTACATGATGTACGTGCCCAATGGTCAGAACTACTTGGAAAACGTGCTATTTTCTTA
AATGATTATAAGTACATTTCTGAAGTTATTCAATCAGTGATGCAAGTAAGTGAAGGCGAA
TCTCCTCAAGATGTCATCGATCAATGGCAAGATAGTAAGTGCCGAGATGCAGTAGAATAT
TCACTATTTTGTCCAACCCAACAATAATTATTATATTTGGGGTTTACAAAACCCCATTCT
TCTATATAATATCTCTATCATTTCAAAAATGTATTAAAAGGTGAATAACATGAAAAAGTT
CAGTGTCGTAATGGGTACAAACTATGGTGATGAAGGCAAAGGTTTAACAACCGACTGGCT
ATCTGGTTCTGAGAATCCAAATGATGAAACAAGAGCTGTAGCTCGATTTTGTGGTGGTGC
CAACGCAGGGCACACGGTTGAACTAGATGATGGTACTCGCCATGTATTTGGTCACCTTGG
TTCTGGAACGTTATGTGATTTAACAACAATTTTAACTCGTGACTTTATTGTTAATCCAAT
CCTATTCTGGAAAGAAAAAGAACGTTTGGGACGATTCTTACCAGTTATTGTTGATCCACG
TTGTCGTGTAAGTACTCCTTTAGATGTCATTCTAAATCAAGAAAAAGAACGTACACGTGA
TAACAACAGACACGGTTCGACTGGTGTAGGTATTAATGAAACTGTTGCACGAAATGAAAG
TGGTGTTCACCTTACTGTTGAAGATCTTAAAGCTAAAACTATTGATTTAGCACATATTAA
AGAATACTTTCAACGTGAAATTCGCAAGATCAATCCAGAATATGATTTTTCTAATATTGA
TGAATCACTAAAACGATTCATAGTTGATGCTAAAGATTTCATCGATTATGTTTTCATCCA
TGAAGATGAAAAAGCAATTTCACATCATGACCATGTCATTTTCGAAGGTTCTCAAGGTCT
AATGCTCGATGAAAATAGTGACGATTTTCCACACGTTACAAGAGCGTCAACTGGAACCAC
GAACCTTGTCAAGTTTTTCGAAAAGTTCAGCGACCGTGAAATTAATTTGTATTACATCAC
TCGTTCATACTTAACACGTCATGGAGCTGGTCCAATGCGTACACAACAACCAGATATGTA
CTTCTATGATCAAACAAATCAACCAAATGAGTTTCAAGGAACGATGAAATTTGGTAAACT
CGATTTCGAACGAATGCAAGATGTTGTTCTAAAAGATCTAAAAAATGTCCAACCTTTTAT
TAACAGAACATCTATTAATACTATGATGACATGGTATAATAAAGAAGATCGTCCAAGTTC
AGAAAAGTTCGCTCAATCAATCAATGCACACAATCAGTTTGTTGCTACGGGTAAGACTCG
TTCATCAGTTATCAAACTATAAAAGGATTAACAATGAAACAATTCAAAATCAAAGAAAGT
CTCGATAAAATGCAAGATGCAATGATCGACCTCGAATCAATTGGTGTCGAAACCGATGCA
GCATTAACACAGATTTCAGCAGTTCAATTCAATCCATTCACTGGCCAAATGGGCTCAGAG
TTTGACCGAGTTATCGACCTCAAAAGTTCATTAGATGCCGGTCTATCAATCTCAGCGGGT
TCAATTAAGTTCTGGCTAACACATCCCAGCGTTACTCAAGAAGCTCGTGAAGTTGTAATG
TCCAAAACTGGTGACCACGAACCTGCACTTCCAGAAGATTCACTAAGCAGTGTCCTAGCA
GACTTCAAAGAATGGATTAAAGAGAACGATATTCGATATGTTCATGGTAATGGTTCTGCA
TCTGATAATGTATGGGTTCGTTCGGCTTATAAGGCTATTGAGATGGAACCTGCGTTTACA
TTTCGAGATGACATTTGTTTTCGATCTTTGAAGACAATGGCGAAACGAACCGGCTGGAAA
GATGATGTTGAGTTTATTGGTGTTGTTCACAATGGCATTGATGATGCTAAGCACCAAGTT
CGTGTTCTTAGTAGTATTTTGGAGCATTTCGGTATGAATGTTCAAGAAGTTGATATTCAG
ACACAATCTGGAGAATAGATATGTTTTTGGTTGAAATTATTGCAATGTCAGTTATAGGTT
CTTGGTTAATTATGAACTCATTTCAGCGAGATGGTTGGCGAATAGCTGGAAAGTGGTTTC
GAACGATTTCTAATATTCTGACATTGGGTAGTCTTTTGTATTTACTTCATGGTGTTTATA
TGGTAGATTATACAGAGCATTCATATTATCAGACTAAGGAAGTTTCAACCGAAGTTAAAA
GCAATCAGTTAGTTCAGTATTCCGAGTGTGAAAAAGTTACTTATCAACACAAAGAAAACT
ACTTTTTCATGACTGCATTTTCAGGTTCATTAATGGAACGTACACATGAACCTGCTAATA
TAGAAAAGTGTCTCGTCAAAAAAGACAATTAATAGAAAATAGGAGAACGTTATGCCAGAA
TATGTACCTGATCCTAAACTAGTTCAACAATTACTCGATGAAAAATCACCAGAAGAGATC
GCTGCTGAACTCGTTCAGCTAAAACATCAAATTGTAACTTGTCACTTTGCACCACCGTTG
GATCTTCCACCAACATCCGCAAGTGAAAACCACCAAAGTTACCAAAAATTTAAAAATCTA
GCCACTGAGCTACTAAAAGAAGGATACTAAATGAAAATTCAAGAGCTAAAACGTCTTGTA
CTCGTTAACAAGAAAGTAAACAAAGAACTTTCTCAAGCCTATGCAGCTGTACTCAAACAC
GTTGAATCTAAAACTGTTGGTGTAAAGTACAATGAAAAAGATGAAGAAAAGATCGTCCTT
GGTTCATTTAAGAAAGAACTCAAAGAACAACTTCAATCTAAAGATATGGGTGCTCCATAT
TCAAAAGTTGTCGTTTCATTGTGTGAAAAGGTAATTGAAGAACTTTCACCAAAAACGCTT
AGTGAAGCTCAGACAGAATTTGAAGTGCGTCTATTTGTCAATGAAAATCCAGATGCTAAG
ATGGGCCAAGTTATGGGATACCTAAAACAAACGTTTGGCGAAACTGTTGATATGCAACTT
GCACAAAAAGTTGTTAAATCTGTATTGAACTAATATAATAGGATTCATATGATAAGAAAT
GTTAATGAGAAAAAACTGGCCAAGTATGTTGTTAAAGAAAATGGTCATTGGATGCATAAA
CATCCATTAAAATTATTTATGAATCCTATATTAAGAAAAATACAGTTTTATACTGATGAA
CCATACGTGATTGCATCTCGACTTTCATGCGATCTATCTAAATTCGAAAAATTTGAGTTT
ATGAAAGTAAAAACGAAAAATAACTTAAAATCTAAATAGGTTCAAGTTATAATATAGACA
TCCAACGAATCAAAGTATAAGAATACATCGTTCATACTAGGTTAGGGAGTGTTCAGTCCT
ATTTCGAGGAAACTTCCTAGATAAATGGAACACAAGAAGTGTTCCTAAATATATCGATTT
CGTATCTATGCGTAAATAGACGGACTCCCCCTCATTCGGAAACAGTATATTATGAGGGAA
ACGTTAGGAGAATCTCTTATATGATTTTATCGTTGATAACATATGGAACTACCTCGTGTC
AAGGATGACGCCTTATTAAGTACCTAATCATGACCACGAACACTAGAATGAAATTGTCTT
ATTTTAAGAACTATAAAAGGAAAGAAACATGCCAAAATTTAACAAATCAAAAGTAGACCG
TTCAACACCAGACTCAACTAACCTTGCGGGTGGTGCATCATATGATCGTAATTCAATCAA
AGCAGATATCGCATCCGTTGTACTAACATCAATGCTGAATGGTGATTCATTTTATGAAAC
AGAACAAGCACGTCTAAAACGCATTGAATCATTAGCATCAAACCCAGATGTTGGTGAGTT
CGTTGCTAAAGCAATGGTATATGCACGTACACAAGGTAACTTGCGTTCAGTATCACACTT
CCTAGCTAATATCCTATCCGAAAACGTGAAAGGTGAACCGTTTGTTCGTAGTGCACTAAC
CAAAACATTCGTTCGACCAGACGATCTTACTGAGGTTCTAGCACTTTGGAATGAACGAAA
TCCGGGTAAATCTGTTCCAAACTCACTTCGTCGTGCATTCAAAGATTCCTTAGAAACATT
TGATAACTATCAATTGAAGAAGTACGCCGGGGAACGTCAATCAGTTAAACTCCGTGATGT
TGTGAAACTTGCTCACCCAACACCTGCCGAAAATCGTGATTTCAAAGGATTGATCGAAGG
AACACTTCCTAACATCGAAACTGCTCAAACCGTGAACGCTGGAAGTACAGGTAAAGAACG
TGCTGATACTTATAAATCAATGCTTTCTAACAGAAAACTTGGTTTAATGGCTGCAATGAA
GAACATCAAAAACATCGTCGAAGCTGGTGCCGATGACGAAACTATTGATATGATTTGTTC
ACTATTCGAAAACCAACGAGCTATTGAAAAATCACGAGTTCTGCCGTATCGTTTTGTTCA
AGCATTTGTTGTAGTAGATGAAATGAACATGGACCGTTTGAAAGCTAAACGAATCATCAA
ATCACTAGAACGTGGTTTCATGAGTTCAGCGAAAAACCTACCATTTGTTAAAGATGGTGA
ACGTGTTGCTCTATTACTTGACGAATCTTGTTCAATGGGTTCATCACGTAGGGATTCATC
TCTATTGGAGAATACAGCATTTAACCATGGTAAAACAATGTTTGCTTCTGTTCTTTCTGG
TCTGAATACGGATAATACTGTCGGTTATCTTTGGGCTCAGAATTCACGTGAAGTTACACT
AAATGATTCACCATTTGAGTTCTTGAAAAATACTCGTTCACAGGGTGGTGGTACAGATGT
GTGGGCTCCAATTAAATCGCTAATTCAAACTAAGACAGTTGTTGATAAGTTGGTCATTTT
CACAGACATGCAAATGTACGAAATTAACCGAGGATGGGGTTCAACAACAAACCGTGAGTT
TAAAGATATGGTTAAGGATTACCGTAAAATCAACCCAAATGTTAAAGTCCTATTCTGGAA
CTTGGCTGGATATGGTGGTGGAACTCCAATGAAACTAGACCACAACATCTTGGAAGTATC
TGGATTCTCAGATAAGATCTTAGAAGTTGCTGGAAAGATGCTAGAATACAGTGATAAAGA
TTTCCTCGTTAAAGAGATTGAATCCGTTCAACTTTAATGATAAATGGGTAGCATAAGCTG
CCCATTTTTATGTACGGAATATGTCATAAAATGATAAAAAGTGTTTACTTTTATAATGAA
CCGATTATAATTAAATCATAGTCAATAAGTTATTCAAATTCATCTCTAAAGGAGAATTAT
CATGAAACGCATTTCTATCAATAAACTACTAGCAAACCCAGAACTTTACAACGAAAAAAA
CTTTTATGGATTTTATGATTGGTTTTGTAGTGACGGAGCACTGAAATCACGTTACGAAAA
ACTTTTGAAAAAAGTGAAAATTTTAGTTGATTTGGGATTTGTAGATGGTGACAAATGCTA
CGTCTGGTTTAAAAACAACTGCCCAGTTGATGGTTCACTTTATGACGATATTCGTTTTTC
TGATATTCGAACCGATGAATTTTACGGAGGAATCGCTCCTAGTTCTGGTCACAACTCAGA
AAAGGGTGTATGTCGTTTCTGGTCATTAAAAGATGGATATATTCGTGACGAATTTGAATC
ATGGGAAGACTTTAAAAGAGAATGCAAGATCCATAAGTTATCTTTGAAATACTAGCCCAT
TTCATACTATACTAATATAATATAAAACACGTTAATCTAAAGGCCATTTATTTGGTCTTT
TTTATTAAAAGTGTTTACTTCTATACTTCATATGCTATAATTAAATCATAGTTAAGAAAT
TAGTCAGAAGTTAATTAAAGGACAACACCATGGTAGACCATCAAATGATTAAAGAATTTG
CTGAACGTAATAACTTAGATGTTCAAACACTTACTGAGTCAGTTGAAGACACAATGAAAG
TTCTTGAAAAGATTCTACTTGAAGGAAGTATTCCTTTGACTGAAGAAGTTGTACAACAAG
CTTTGATTATTGGTCACCAAACTCGAATGAAGCATTATCAAGATATTCTCGACAATAAAG
ATGGTGCAAAAGATAAAATTCAAGAAGAAGTGTACAAACTTCTAAAGGAGTATTAATATG
ATTTGGAAATTCACGGCCTATAATGGTACGACTTGGACTTGTCCTATTTCATGCTATCTA
CCGGAAGCCATTACTTTATTTACTCAAGAATGTTCACTAACTCAATGGGATATCAAGACC
ATTGAGAACCTTCATTAAGGCTTAAACTATGGAAATAGAATTCGCAAGTTCGACAATGAC
AGCCGGAAGACTTCACAGGGAAATACAAAAAACAGATTCACCTTGCGTTATTTGTGTATC
CGGATGGCCCGTTCGATTGTTCTTTCATGAATGGGGGATTCATACATTTAAAGATTTAGG
TGGGTTTCAATTTGAAGATAAAGATGCATTATCAGTAATAAACAACTCAAAGAATGTATT
TATGATACTCGGCGACCGTCAATTTTCACGAGAACGTTTTAATGAGATTGTTGATAATAT
GAGTTTTAGTGGTTGCGAGAAACTACATTTATTTGCAAATATTACTCCAGACACATATGA
TGACTTTGAATATGCAAAAGATGTGATTCCAGAATACTTTGTTTGATAATTAGGAAATTG
AAATGATCGATGGTCTTAACATAGAATTTAAAATCAGTGAATTCAAAACATACACATCAA
TAAACGAATGGGGTCGTCAACTTGATTCTCCATACTTTCTCGTTGCAAATGATTTTCAGA
AGATGAAACTACCATTTCCGAGTGATATTTTTAATCAATTAGACACGAAAAATATTATAA
ACTCTGAAACATTCGTTATCACATTTGCACCATCTGATTACAAAGATCCTAAAGCGTTGA
AAAGACTATTTGAAACACTTCAACTTATATCAAACAATAAGAAGATCTATTTTATTACTT
CACAAACATGTCTGGTGGCGGAAGGATTTAAAGAATATTTTAATGAAATAATCCCGGAGT
ACATGGTATGATTGATTATGAAGAACTTCCACGAAATAGTGGAAAAACAAAATATATACT
CGATTCTTATATTAAAGATCGTGAGAATGGGATTCGTTCTGCTATCGTTGTAAATCCAAA
TGATCAAAGGCGCGTGGCGTCATTAGTGAAAGTTCGTTCTATTGATGTTTTTCATTTCAA
AAATTTTGAAGCACTATTACTAACTGGTGAAATGAGAAATTACAAAAAAGTATATATGGA
TGAGTTCAATTGTCAGGGTGTTTTAGATCTATCTCATGTTGTAATTCTAGATAAAGCTGG
TATGGATGTTATCATTAGAACATCTTCTTATGGACTTTCTTTTCACAAGTGGTTAGGATT
CACACCAGAAGTGGTTGAGTATTTTACAGAAAAATATCCAGAAATGTTGATTTAATACTT
AAACTTTAAATATAAATAAATTATAATTCAAAACATTCTAGCGGGTGTGGCGAAATTGGT
ATATGCAGGAGGTTTAAGCCCTCCCGAGTTTTCTCATATGGGTTCGAATCCCATCACCCG
CACCAACTTCAAGTGAACGGATATAAAATACAAATCGGACTAATGGAAGAGTCTGACCAT
TGAAATAATATGGGCCGTACACTTCTTTTCAAACTGGGCGGGGTGTTCCCACATCGGTGT
TCTAAGCCGGTAGCATATAAAAGTGGGTCTGGATGCTGAGGGGTTCGAATCCTCCACCCT
GTGCCAACTCTTGCCATTATTTAAAATCTTTTCTAAAAAATCTCTTCAAAAACTATTTAC
AAATGTGAATCCTTCTATATAATAAAACATATATTCATAATACACGGATTAACGTTTATG
CAATTCACTAATATTAAAAGTCTATCACAAGGTTCTGGTAAAATTCGTTTAGTTCTAGGA
TTAGTTCTGGTTCTGTTCGGTGCATCTGGCATTGATGCAGCTCAAGATTCACAACTTTGG
ATTCCTATGTTGGTTGCTATTCTAGGACTGAGTTGCATGGGTTGGTCTATTAAATCAATT
AATAGTGGTCAATAAGGAAAAGTTATGATTTATTCAATCAAACCAAAAGTTCTCACAAAA
TACACCCATCACCTTATACGTCGGTGCAATGTGGTTCAGAATGAAATTGAAAAAGCTTAT
CAATTATCTGAAATCAACCAGATAAATGAAAAACGTGAAGATGCATTCTTTCAATGTTTG
CCTCGCTTTAAACCTCGTCAAGAAGATATTAATGAACAATATCTAGATGATTACTTCGGT
AACATTGAATATATTCGAACACGAATGAGTGATTTTGAATATCAAAAAATGACACCTATT
GTAACAGTTGATTACGAAAAAATTGACCTTGAACGTGATCTGAGTTTCTTTTTAGAATCG
GTTTATAAAGAATATGATTACTATCATGAAGCACGTACATTTCTAATGATCAATAGTCTC
CGTCCAGTGTACTATACTAAGTTCAACGATATTTACAAAAAGTTGGAAAAGATGGGGTGT
TTATGTATCCCTAATATTACGGACGATGTTCATTTGAGTAAGAACGAAGTTCAGTTTTTA
AAAGAGTTGGAAAATAATCTTGAAAAAGCTGAAAATTTCTTAGAAATTGAAACTCCCATT
TTTATTTATGGCAACCACCGCCCTCACTTTGTAGATATTTTGCCATATTAAGGATTTAAC
ATGTATCTAGTACAAAAAGCTCTGGATTTTGGTGCTAAGAAGCACGATGGTCAAACTCGA
AAATTTAGTGGTTTGCCATATATTATTCACCCCGTTACTGTGATGTACCTCATCACGAAG
TTCAAAGGTCAATCAAAGAACTTAGAAGTTCTGCAGTGTGCAGCAATTCTTCACGATGTA
CTTGAAGATACGGTATGCACATATATTGAATTAGAGCGTGAGTTTGGTCCATTTATTGCT
TCGATTGTTATGGAACTCACATCAGACAAAGAAGAGATCGAAAGAATTGGTAAGAATGAT
TATCTGAAATCAAAAATGATTAAGATGTCAAACTATGCATTAATTCTAAAGCTAATCGAC
CGCCTAGCAAACATTACAGACAAACCGAAATTATCATATCTTGAAGATACCGAAGAATTG
ATTAAACATTTGATTGATAATCGAGAACTATCAGATCGTCAATTTTTAATCTGCCAAGAG
ATTTTATCGGTTTGCGAAAAAGAATTATTTACACATAACAAAGGATAAATCATGTCTAAA
GATACACTGTACATACCAAAGTTATTAGATGTAGGTTATCAAAACCGTGAAGGGACCTCA
ACTGGTAAACTCGCATATGTTGTTTATTACGATGACAAGGGTAAACGCCGCAAAGAAAAG
TCATGGAAAAGCTGGTGTAGTGAATTCATCGGTGAAGTTCAAAACAATCCAACTGAAGGA
TTCGTCCTGAACCGTGGGGTGGGTGGCGCTCGATATAGTTGGGGATGGAATGCACGAAAT
GAGTACATCCGAGTTTTTGATCCACGAGGATGGGAAATTGAGATCTCTGTAGCTAACTTG
CTATTCATTCTTCAAGAGTGTACATCTACCAAGGGTAAAGGTTTAGAAGGAAAGTTTGTA
TATTCATGGGACGGGACTGAACTCGTATTGTTACCAGTGGATTGTGAAGAATATAAAGCA
TCTACTAAGTTCTCGAAAAACCAAGGTAAGAAAGTTACCAAACCCGACATGAAAGAAGGT
CGAATGTACCGATTCAAAGATAATGATGAAGGTATCTATCTTGGCCGTCATGTAAGCGCA
CCAGAACGTTTCGATGCAAACAAACGTCCAAACATGAAAGCAAAACATGTGTTCCGAATC
ACTAATCCAAAATATGAACACTCACCAAAGTATCGTTTTGAAGTTGGTTTTACTAAGTTA
GCTGAAATACTGGATGATTCACCTGATTATGCCGACGAATTGGAAACATTCTTGAAATCC
ATTCACTGTAATGGTGTGAAAGACATTGAATGGGTACCTAAGAAGGTCGATCTAAGCAAA
CTAAGACATTCTAATGGTGCAATAGAATTAAATGGGTCGGTGGTTAATGTGTTTTTCTAC
GAAACATCAGAGGAAGATATCAAACGTAACATTGCATCACGTAAGGGTAGAACACCGGGG
ACGTGGTTCCATGGTCATTCTCACTACAAAAATTACTATTCGATTGATGAAGTTATTTCT
GGGGAAGTTCCATCATCACAAATTAACGTGGCTGCAATGAAAACATATGAAGATTTGATA
CAATGTCGCTATTCAGGTGAACGAAGAATTGTTATAATGTCACCATATGGTGATCAGAAA
CCAGAACAACTAATCTTTTTGAAACCACTACTTATTTTAGAAAACAACGAGGAAATTGAA
TATGAGTAATCAAGACAGCCGTGTACTACAACTACGCCAACTAGTTCAAGAAAAAACTGA
AGCGCTTGGTCCAAAACCAGAAGCAAAGTATAAAACAAACTTAAAGTTTGACGGCAAAAA
TATCCTAACAATGACGTTAGAAACTCTGGTGTTAACACTTTCTGAAGCGATGGGAAAATC
TGAGAAATTTAACCTAGCTGCTCAGATGGTCGATGTCGATTTGGATAATCCATATCAAGA
TATTATTGATGATATCGTGTTAAGAGCTCAGATTTTGAAATACAATACAAAACAATCTGA
ACTTCAATCTCTTGTTCAAACACTCGATGATTTGCGTAGTGAAGATCTAAAACGTTCTGA
TTCACTCGATTCAATCGAAAAACTATTGAAATAGTACAATAGTACAAAAGTAAAGAAGGT
AAACTATGACAAGCAAAGTTAAAGTTGGGTTTACGGCTTCGACATTTGACATGCTCCACG
CTGGGCATGTTCAGATGTTACGTGAAGCCAAAGAAAAGTGTGACTATCTCATTTGCGGTT
TACAGATGGATCCAAGTCTCGACCGACCAGAGAAAAATGCACCAGTTCAAACCGTAGTTG
AAAGGTATACACAACTCAAGGGTGTTCAGTACGTTGATGAAATCATCCCATATGCTTCAG
AAAAAGATCTCGAAGATATTTTGGAACTTTATCACATTGATGTTCGGATTCTTGGTGAAG
AGTACAGAGACAAAGAATTCACTGGTAAAGATATTTGCAGAAAGCGTGATATTGAGTTGT
ATTTCAATAAACGAGATCACCGATTTAGCTCAAGTGGGTTACGTCAGCGAGTAGCTGATA
AAACACTCGAAAAAGCCAAAAAGGAAAGTGAGCAAATGCAAAATTTGTGATATTTCACTA
ATATCAATTAAGTGGAACATTGATAAAAATCGAAATAAATTGTTTTACAATGTGCCACTT
TCTATATAAGATAATCACGTTTTAAAAATTACTAATCAACCATAATGGAGAAACTATGGA
CTTAACTCAAATGACTCAAATGTTTTGTACAAAATATGTTGCATACGGTTTTGATGCAAT
TAGTAAGAAAAAAGTTCAGTTTTCCGTAACCGCAGAAAGTGTCGAGAATGTTCGTGCAAA
AATGTTTAAAGACCAACCGCGTGTTGTTGTACAAGCTATCTACCCAGATGTAGACGCTTT
AGAAGAAATTTAAAAAAATTTAAATAAAAAGCTTTACAGTCAGATTTTATAGCTTATAAT
ACTTACATCAACTAACGAAAAGCACTTAACTAAGTAGCTTAACTTTTATATCAATCGTAA
TATTACGAATCAAAAACCAGAAGGAAAGATTAATGAATATCACTACCGCTAAACAAGTTC
TTGAAGCAGCAGCAATCGCAGATGACTCTCTTCTAATGGAAGGCCCACACGGTATCGGTA
AATCACAAATCGTAGAACAATTCGTTGAAGAACAAAACTATCATTTAGAAGTTCTGTTCT
TATCTCACCAAGAAGTAGGTGATATTATCGGTATCCCTCACATGATCGAGCGTGACGGCG
TTCAAATCACAACTTGGTCTAAGCCAATTTGGTTGCAACGTATGGAACGAGCTGCTCAAG
AAGGTAAACGTTGTGTGCTTTTCCTAGATGAGCTTAACCGTGCACCAATCGACGTTCGTC
AATCAGCGCTTCAATTAGTTCTTGAACGTCGAATCCACGAACATGAGCTTCCTATCGTTA
ATGGTGAACGTGCTCTGGTAGTTTCAGCTATCAACCCAGCTGATGAATATCAAGTAGATG
AACTTGACCCTGCACTACTTGACCGTTTCATTAAGATTGACGTTGAAGCAGACCTTAAAG
CTTGGTTAGATTGGGGTAAACACATCCCTCAAGTTATTCGTGATTTCCTAATCGAATATC
CTGGACGTTTACACTACACCCCAACAGCAGATACTGCAAACAATGGTGTTGGTACTTCAC
CACGTTCTTGGGCTAAGTTTGCTGATTACATCCTCAAAGCAGACCAAATTGCACCAGAAA
TCCTTATTCACGTTATGAAAGGTAAGCTTGGTACGGAAGTCGGCTCTCAATTCTTCACTT
TCTACAACAACTACGTTGATATTATTAAGATGGAAGATATTGAAAAACTTGTCGATGAAC
ACAAAGACAAAGTCAAAGGCATCGAAGAAATGGGTGAAGTAGTTTACGATCTCGTTCACA
AAACTGAAGCAATTCAGAAAACAGAAATGCTAGACCAGCTTAAAGAGAAATACGCAAATG
CTGAAGATATCACTCCATTCCACGCTTATCTATACGCAGTTGAGACAGAGATTCGAGTTG
GTTTCTTACGCAGTATGCGAAAAGATGACCCTGCAGGATTCAAAAATCTTGTTAAACACG
ACGAACTACTTAACGACAAACAGCTATTCAAAACTATCGTAAAAGGTGCCGATAGCAAGT
AAGTTTCAACTCATCAATAAAGTGGCCTTAATGGCCACTTTTTCTTATAAGTGAGGAAAA
ATGAAAAGGTTAAAATTAGACTTCAAAGAATATAAACCTCATAATATACCAGAACGATTA
AGACCACTTCAGGCTACTGCTGAACCATATGCAGATTATGCCGAATGTAATTCTGTACGG
TTATACTGCGATTCAACCCCCAAAAAAGTATTACTTGAAACACAACGTAAAAATCATCTT
ATTCATCAGATTGAAAAGGTGAAGTCTTTCCTAAATAATATTGGGTTTGGCCAAGTTCCA
TTTACAGTATGTGGTGGTAGTGTTTTTAGTATCCTCCAGTGCATGGAATACTCACACAAA
GATATAGACGTTTATTTTACTAACAAAAGTGATGTTAAACGTTTTATACAATACATTGAA
GAAAATGAAGAAACTATCAAGTCTCAAGTCCATCTACACTCTACGAGTAATGCTCTGACA
TTTTCGGACCAAATGATTTTCGATATAAGTCCAAAGAGTACATCAAATAAAATCAATCTC
AATCCTAATATCAATATAGGAAGATTAGAACGTGATATTCAGTTTATTATCAGAAAGTTC
GGCACACCACAATCGATCTTCGATACCTTTGATTTTAACTGTTCAATGTGTGGTGTTACC
TCAGATTATGAGTTAGTTTTAGATGATCGTTTCAACAAAGAAATTAAGTACATTGAGGGA
AATGGAAACTTTCATAATGAGTTACTAAATCGATATCATAAGTATATTTCAGAAAAGGGT
GCTATCGACCCAGATTATAAGACTGTCAAACGTTTGATTAAAGAGATGCTTATTAATAAA
GATGACGAGTTGGTTCAAACATACAATGAACAAACAGTTAAGAAATCATCTCAAGCAATC
TTAGCTCTTCTTTATCATAAACCACCAGTTGAAATCAGTGATTATGTTCACGATTGTGTT
GTCGAATTATATAATGACGATTCTACTATAATTGAATTATATGAGCTTTTTTACCCAGGT
ATTCATCAACTAACCCGATGTAACTTGTTGTTTAATCTAGTCCGAATGAAACACAAAGAA
GAGAATCCAACCGACCCATATGGTAATCCGCATGATTACGAACAATATAAAATCTTGCCG
CCAATCAAAGAAACAGAACGTCTTGAGGTAAGGTCTGCTTATCCAGAATATTTCTTATAG
GAGAAAATATGCCGATTTATGCAATTAGAGTCCCGAGTATATCTAAGGGGCTGAAAAAGA
GTTATCACAAACAACTCGAAGTATATGAAATTGAGTTTGAACAAACATCTCATAATCATA
ATGTGGGATATGCTACTGGAATCAAATGTTGGGAATACGATCTCAAGGGTTCGAAAGAAT
GGAAAGAGATTAAAGGAAGATTTAGCGAAAGAGTAAACATCAATGTTATCAAAAAGGATG
TAATAACTTCAACGTTTCATAACATCGTGTTGTTTGACAATCTTGAAAATGCTAAAGTAT
CAAAGATTCTACTAGTGAACAAACTTCGTAAGCACTATGAGGACGAAATTGAAAACATTC
GAAAGTTATATGAAAAGAATGTTCCCGATCTAAGTGAGGAAGTTGAAGATTTGAAACAGA
AATATCCAGAAAAGTTCATTTAATAAATAGACTCATCTTAATATTAAAGAAATCACTTTT
ATAATAATCATAAATACAAAACAAGAGGTATAAAATGTCAGAAAATTCACAAAATGAACT
CAAATTCACTAATGAAACAATCAATTCATCTACTAATGTACTCGTTGCTGTAAAGGCAAC
TTGGTGTGGACCATGTCAAGTATTAACACCAACATTAGAAGAACTGCAATCAGAGGGTCA
TCCTATTTATTTGCTTGATGCCGACGAGAACAGCGATTTCGTTGGTATGAACGCAATCCG
CTCTGTTCCAACAATGATTGTTTTCAGAGATGGTAAAGAAGTGACCCGCACTTCTGGCCT
TAAGACAAAAGAAGAAATTGTTCAACTATTGAACACTAATCAATAAGGAGTAAAAATGAG
TCAAGAACTAGAAGAACAAGTTGAAGAATGTGTAGAATGTGTAGAATGTGTAGAATGTGT
AGAATCTGTAGAGCATCTAGAAGGTGAGGGTGGTTCGGAAACGAATGTATTACCTGGTGA
TTCTCAGATCGTTAATATATTTGGTAAACAATATTTAGCGGAAAGTGTTACACAACGAGC
CCATTCAATCGTTAAGGATATTGGGTTAATCAATGAAGAGATCGAAAGGATTGAAAAGTC
GTTACGAGTAGCTCAATTGGCGAAAGGTGCACTTCTACAAAACTATCACGATGAATCTAA
ATATTTCACTGAGATTGAAGTTCAAGTTCTCAAGAAGTGATTGATATTCACCGACTATAG
GAGAAAAATATGATAGTTAGTTTAATCAATAAAATCCCAGGAGTTCAACATGCTAAATTG
ATTGGGATTTGTTTACTTATTTGTACATTAGTCGGTGGATTCTTTTATATCAAACATCTG
AATTCACAAATTGATGTGTTAATTACAAATAATCAAATATTAGAAACCAGCATTAGTGAA
CAACAGATGGTTATAGATGGGATGCAAATAGACATTTCGAGTATCCAAGGATATTACCAA
CAACTTCAAAACATTCAACAAGAACAATCGCTGAAAATGACAGAGCTTCAAGATACATTT
AGTAAGTCTTCAAGCGGCAAAGACCGTTCTTTGGGTGAATTAGCTATTCAGAAACCAAAG
CTAATTGAAAACGTTATTAATGAAGGCACTAAAGATGTAAACAGGTGTTTCGAAATTTTA
ACTGGTTCTGAACTCAAAGAAGGAGAATCGATAGATGATTGTAAATAAACCTTCATTAAA
GTCTTGGTTATACCTAACAGTGTTTTATGCACTACTCACAGTTGTGGGGTGTTCATCTCC
AATTGAAGTGAAAAAGGAAGAACAAGAAAGAGTCCAGCTAAATCTTCAAGATACACAACC
AGTGAAGATGAAAGATCTAGATTGGATTATAATCACACCAGAAAACTATCAAGAAGTTTT
CGATGAACTTGAATCAAAGAATTACAAAGTCGTTATATTTGGCCTAACCGAAAGGGGTTA
TGAAGATCTATCAATCAACATGGAAGAATTAAAAGGATATATAATCGAACAATCAGTTAT
ATTGGGTGCATATAGGGAATATTACGAAGGTGACAAAAAATCATCCGAATGATTAAAAAA
TATTCGAAATATGGTTATTTACTGTTTACTAAAACACGTTTTCCTAGTAAAGTAATATAA
ATATTTCTGTTACGGTATATTAGACAGGCAAACAGTTAGACAATTATAATTTTGTTAAAT
CTAATGTAACATTATCCTTAATGGAATTGAGGTAAGCCTCTTCAGATACAATCTAAGAGG
CGTTTCCCTTATGATTTATTAGAGGAATTATCATGTCCAAAAAATCCAATCGATCACGTA
AAAAGAAACAATTGAAAAAGATTGAAAAGCCACGTGATTTAACAATCTTGGCTGCTTATA
AGGGGGAAATCAACCTCCAAACTCAAGTCGTTCCAGACAAAACAAAGTATAAAAGAAAAA
TCAAGCACAAAAACCAACCAATCCAATGAAATATCACCCATTAGAAGGAAATAAATATGT
CATTTTATCCAAATGTAATTGAGAAAACTGGTCGTGGTTCAAAAACATACGATCTAGCCA
CAAAGTTATTTGAAGATCGTACAGTTTTTCTAAGTGGTCCAGTTAACGATGCTAGTGCAG
ATAGTGTTATTATGCAGCTTCTGTGGCTCAAAGCATCTAATCCAGATGAAGACGTTAATT
TGTATATCAAAAGCCCAGGTGGTTCAGTAATTGATGGTCAAGCAATTAAAAATACAATCG
ATAACCTAAATAAGGTTGGTTGTAAAGTAAACACTATCGGTATTGGTCAATGTTGTTCAA
TGGGTGCTTATCTACTCGCTTCCGGTACAGGAACTCGCACAGCTCTGCCAGATTGCCGAA
TTATGATTCACTCGGTACTAGGTGGTTTCGAAGGTTCATATCACGATATGAAGCCGAACT
ATCAAGAAATCGAATATTTGCAAAACAAAGTCATCGAACAAATGGCTGGTTTCACTAAAG
GTAAGACTTCATTAGAAGAAATGAAGAAATTATGTGAACGTGACAACTATATGAGCCCAG
AAGAAGCGTTGAAACTTGGTCTTATTGACGTTCTAGGATAATACATGTGAGCCAACCACC
AAGAGCATTTTTAATTTTCCTTAAAAAACGTGTTTACAGTGGTTGGTTTTTTGTTATAAT
TAATTCATAGTCAAGAGAGACTTAACTAATTAATAGCCAGAAGGAAAAGACCATGTTCGC
AGCTCAAGTTACTAACCAACAAATCGAAGAACACTTCAACGTTAAAGTAATCAACGAATT
TTCTGCAGAAGATGAAAAAGGTCGTCGCAAATACCTTTCAGACTTGCGTACTCAATACGC
AAAAGAAGTCAACAACAAAGCAAAAGAATCCAAAAAAGCTGAAAAACGCCCCTCCCTAGT
TAAAGAACGAGTTCAAGATGTTTTCGTCGAATTAGATCGAATCTTCGAAGAACATAACGT
CCTTATCCGCGAATCCCAACCTGGCTTAGACCTCGAAGAAATTGGTTTACAAGTTTACGT
TATGGTCGCCCCTTACGGTAAATATCGAATGAGCATGTCCAGCAAGGTTTTCTCAGCCGA
AGAAATGAAAGAAGATTTTGCACACTACCGTATCGCCAAGAAAGAATCAAACACAGATAT
CACTATTCAATCACTTGAATTCGACGAAATGGTTGAAGTAATCAAACAAGCCATCCAACT
CCATAAAGCTGCTGCATAAGCAGCTTTAATAAGATTTCATTTAAACAAGCAATCTTTAAT
ATTAAAAATAGGTATTATTATGATCTACAAAACAGACTTACACTGCACTAAAAATGAATT
TGCGTACTTCATCAAATTTCAAGGCCAATTATTTTGTATTGCCACTACTCACATTGCTGG
ATTCTGGGCACCAGGTGAATTAGCCGATATCTCAATGCTAGATCTCAAACCTATTGAATT
CGAAAAATTCATGAAACCTTCCGTTCAAGGTAAATGCAAAGTCTCACTATCCAAAGAACT
CATCGAAGCTATGCATAAAACAAAACCACTCCGTCCCGCTCGAACAGTATAAGGTATTAC
TATGGAACCAATGATCATTCCACCATCTATAATGCTAGTTGCGTTAGTCGGTATATTCGT
AATCTGTCTATTTATTGCAGCTATTTATTTTTCAAACAAAAACAAAATTGTCACGATCAT
TTGTAGTATTCTTTTCGGTGCTTGGTTCGCTGCAGATGGTTGGGAATCCAGAACTATTGA
GATTTACCAAAAAGAAAGTGTTAGGAAACTCGTTTCGGCCAGTCCATCAAACACTAAAAT
AAATGGATCAATCGACGGCTCATTCCTATTCTTTGGTGGAGTTGTTAATGAGTCTCGTTA
TTATCTACTCCGAGAAGAAGTTGAACCAGGTTTGTACAAAGACTTTGAAGTCAAGCATGA
GGTTTATATTCGAGAAGATGCAAACCTTAAGGATTCAGGGAAGTTTGTTCAATTATATAA
GTGTCATAAACTCGAAGGTACATATGATATATTTGGATATCAACCCATTGAACCTCGATA
TATTACCAAGTGTAAATATAAACGACAAGAGATTGTTGTACCACAAGGTTTTGTTATTAA
AGATCTAACTATTTAGACAAAAGGAAACTTTGAATGTCACTCACATATACAACATATCAA
AAATGTAAACTCGAAAATCCAAAACAAGCAGTTCGAGTTAATGAACGAGGAGATACTTTT
ACACCAGATAATATTCGTTTAAATGTTGCCAAGTGGAAAGTTGCTGAACCATCCGATTAT
TGTACAACCCTACGGAAATTTCAGGCTTGTGGTGGTGTACTCGAAACAGGTGATTACATT
ATGGACAGTCACGGCAATGTTAAAATTATTCCAGAATGTGAGACTTACGTTGTGAGTCTA
GATACATGGGTTTTAGATCATACATTCGTTCTTCAATCTGGTGGTCCAAGCCCATCAAGT
AATCGTTCTTCATTTTCAAAAGAAGATGAGAAATATGAACCATTAACTGGTTCCGTGTTC
GAAATCAAACACAAGTTTCAAAATGGTGAAACTTTCTATAAAGAAAATGGTGTTTATAAA
ACGTGCACTGACGAAAATACACTAATGTCATCATTGTTATCAAACAACTTGTATCAAAAG
TTTGATGAAAAGAAACATTTCGTGGATACGTTAGGAAAGATCTTAGATTGCACAGAATAT
TCAATAGAACTCGAACGTGCATTCGATAAAGGATATCGTTTAGTTAAATCCAAATAAATG
TTAAAATATGTGAAAATATATGTAGACAAGACTAAGTAGCTTGTCTATAATTATTACATG
TTCACTAAAGAGATAGTTCACATGAATCCATCTAAGATCACAGAAGTACAAGCTTATGTC
ATTCAACGTTTGAAATCAAACGAAAGTGGAATCGATTTATTTGAACAAGGATGGCGTCCT
CACTTCAATAAACGTTTGACGACTTGTATTGGTCGATGTAATTATAAAAAGAAACATATT
GAGATTTCTCTTCACTTCATTCATAACCTCACCGAAGAAGAGTACAAAGACGTGGTAAAT
CACGAGATCGCTCATGCTCTTACACCGTGGGACCAACACGGTCCAAAGTGGCGTTTAATG
GCAAGAATGCTAGGTGCCAATCCATCTCCATACATGAAGTTAAAGGAACCACCTAAACAC
AAATATGTTATTACTTTTATTAATAAAGATGGTCAATATGAGTATCTCGCTGGTCGGAAT
CGTCGCCAAAACCTAACCAATTCATATATCCCTGGACGAAAAGAAGAAACACATAGGAAA
ATGTTTATGGTCACGTACGAAGAATTTGAAAAACTACAAGGGAAAGAATCATGAAAAAAC
TTTACAAACTCGATGATCTATTAGAACTTGAAACCAAATCCAAGCAATTATCACATGGTC
AATTCGATCCAGAGGATAAGAACTTCGATGAAGATGTTCCTAAATCACTCATACGTGCAC
TTAGAATGTTAGCTGGTTACAATGATATTGTCCAACGTGAACTAAGACAAGCATTCGGTT
TGCAGAAGAGACGTCAAGATGAAAGATTTTCTTCTCCAATTGGATTCATTGGACATTCGG
TAGTCAAAAAGAGTGGAAAACCATTTAAGGGTGGTGCGGATGTTGTTATCATCGATTACA
TATGTGAACACCCTAAACTACCTGGTCAATATGCTGCAGTATATAAAGTTCAATATCCAG
GTCAAGGAACTATCCAATCTTATATTCACGTCAGTCAAATTAGACCATACTTCGGAGAAT
AATATGGGACAAGGCACTGAAAGTTGTGGTGGATACGAGATTGAATATGATCCGTATGAC
TTCTATGAATCAGATGGATTTGAATATTGGACTCAGCGTAATGGCTCGGCCATCCGAGTC
GATGAAATGACCACTCGACATATTCGTAATGCGATTCAAGTGTGTGAAACTGCCAAACAA
ATGGAAACATTCACTGGTGAACAAGAAAAGTGGGATGAGTGGATCGATATGTTTGAAGGT
GAGTTATCAAGCCGTGGTGAATCTCGTTTTGAGTTAAAAGCACCTGCATATTATGATTCA
CCAGATGTGGTTAAACCAACTCGTGGTTCTAAGATCGAAATGATTTGTCACTGTGGTAAA
GAATATTCACCAAGGACAGCCGACTTAAAACGTGGATATGGAAAATCATGTTCAAAGAAA
TGTGCTGCTATCAAACGTGATTTTGGTCGACCAAACCCAAAAGGGAAAGATGGTCGTTCT
TATAAAGAAATAATTAAATCACTCAAGGAGAATAAATGATGGAACTATTTCTAGCTATCA
TGGGTGTATTATCAGGTTTATATCTTTTCGCCGTCGGTGTTTGGAATCTAGATAATAATC
GAGGATTTCCTATTCTTTTTCTATCACTCATTCCGCTAATTTATAGCATAATGGCGTTTG
AACATTTACAACGTGAAGATTTCCGTAAAGGTTGTTTAGACAAAAACGGTGTCATCGCTT
ATACTGAAAATGACAAAAAGATTTGTATACCAAAGGGAATCAAATATGAATAGTTCAGAT
AAGCTCACTGCAATCGTTTTAGTAGCATTTGTTTTTGGTAGTGTATTGTTTTCATATTTA
AATGACTTACATGACCAGCGGATGGAGGAAATAAAAGCTAATAGACATACACGCGAATGG
GAACTTAAAGTTCAATATGAACAGGCACTAGCAGAAAAGGCTCGATTTCGAGCATCTGAA
GTTGGTTATTTATGTCAATTTATCGATAAAAATGGTGAAGTTTACTATCACCCAGAATGT
AAGTAGGAAATTATGAAAAAAACAGATGAAGTAATCAAAAACACTCGCCAAGAAAAAACA
TATTCAACGAAAAGCTGGTTATTTAAGTACAATAAAGCTGTAGGAAGCGGTAATTTATTT
ATTAATGCTATTCATTGCAAATCAGTTTGTGCATATTTTTGGAGTTCTATTTGGAACATA
TGTATGGGTTCATTGGCACTATTAATTGCATACTTAGTCTTGACTGCACTAGGTGGAGCG
GTTATGAAACTATCTTTTCTTTCGAGTATCCCAGCACTTTCTGGACTTCATGTGTCATTA
TTATTTATCCCTGGGATATTGGCAATAGCATTATTTTTAGCATGGGCTTGTCTGGTCATT
TTTGGTGTCGCCGCCATCGAAGATTTGTTTAAGAACTTTATAGATAACCGGTCTGAACCA
AAACAATTTGACGAAAATGGTGAAGAGATCGTAAAACACAAAGAACCTAATATTTTCATC
GAGTGGTTAAAGGCTAAGAAGAACAAACACTGTCCTCTTATTCATTTTGAAGATCCGAAT
AAATCGGATAAAAACTAATAAATATTAGACAACCATCATCGAGTGTACTATAATGTATAT
AAGTTAATAAAACATTAAGTGAGTCAGAAATGAAAAAACAAGAAATTCAAGAAAATGTGT
TTTCTTTATTAGAGAAAATGGGTTTGAAATTTGAAAAGGACACTTCACTACTCATTCGTG
AAGATATTAAAGCTGACTCACTTGATATTTTAGAGTTAGTGACTTGTACTGAAGAAAATT
TCGACATCAGTATCGAAAGTTCAGAGATTCCCAACGATTTCACGGTTCTATTCTTTTGTG
AAATCATTTCAGAAAAACTTCAAGATAAATTGGTGACTGACTATGAGTAACGAAACAACT
AAAACTTATTCACACTACACGAGTTTATATTCATTTGATTCTACGTTCGATGAGTTGAAT
AATAAGAAACCAACGGAAAAGCAATGGGAACCAGATGAAGTCGATCCTAACATTGATGTT
ATGGAAGTGACTCGTCACATGGTCGGTCGAAAATAGGAGAAATTATGCCATCTGAGTATG
AAGAAGTAATGATTCATATATCACTAAACGATGTTTCAAAAGACGTCGGTAGCGTTTACT
TTAAGTTTAGTGAATCGAATGTTGTTCATATTAGTGAAGTACCAGCTGATGTTGTATTTA
AAAATCCTCACAAGATCTTTAGGAAGTATAAATGCGCACAAAAAGTCGGTACGACCAAAG
TAACTACTGAAGATGGATTATCATTTTCAATCCCAGTTGTTGAAGTGAAATAGTTATGTC
TAATTCAAGAAAAGATGAAATCCGCCTAATAATGAAAACTGTTTCTATTAACATAGATCG
TATGACCGATGAAGACATTTTGGGACAGATTTATTCAATTGCACAAAGTAAACATTATAA
ATCTCACCTAACATTTGAAGAAGATTGTGTTGATTGTGCTATTATATTGACATCTTTGCC
CAACGTTATGGATTTTAAATTGATGCAAATGAGCATCGATGAATACGATAAATGGGCCAT
TTCTATAATAGAAAAATGCAGATATAATTATTATATTATGAACAAAACTAAGAAGTTTCG
AGACTTGCAATGTTCAAATTAATCCGCGAATTTTATCAGAATAATTTTCAAAAAGATAAG
AAACTTGAGTTTATCAACGAAGAGATGATAAGAATCACTTCGGGTCAAATTCGTAGTGAT
GATCAAATATGGATGGCTTACCTTTGGTGCGAATATTTTTTCGATAAATTCGATAACAAT
GTAATTTTATTTGATTTTAAAATGCAATCTCACGATGGATTCAGTTGTGATGGATTTGAG
ATCTTATTAAATCAAAAGCATTGCCAAAAATATAAGATCGTTATGATTATGAGGGAAGTC
ATCCTAATTGATAATTGTGGAACAACCATCGACCAAAAAGTAATTAACTTTCAAGAAGAT
GGTACATTTCAAATAGTTCAAGCCGTAATTAGTATGTTTTATTCATTAAATATTGGAGAA
AAATAAATGGCAATCGTAAAGATGAAGGTTGTAAATGTTACCATGCCTAGATGGCTAAAT
TATAAACACCTCATTAGCCTACCATATGAGATCGAGATTAACACTGATCACATTGAATCT
GTTAAAGAATCACAGATTACTAATCATGAAAATGTTTCAAGAAATGTTAAACGCCGATTT
CTTAAAGACAAACGAATCTCGGAAGAAGTTCCAAAAGAAACGATGGATTTATATTTTACA
GTGATGGTCAGTGGTGACTCTCACTACTTCTTAGAAAATCCATTTAAACATCACGAAAGC
AAGTGAATTTATAAATAGCTATATGTTTAATTAAATAAGGCTATTATATTATGAAATTCA
GAGATCACTTAAAAGGTTTTAACCAAGAATCAAAAACTAACGAAAATTTATCTGAAGCTG
AACGTCAAGCGAGTATGAAATATCAAGCTCTGGCGATGGCTAAGGAAGTTCATTCAAATC
TAGCAGAGTTATCTTTTGTTGAAATGATGGGTGTTATGAGCCCGGACAATCCAGCTAAAA
AAGAAGTTCAAGAGCTAGAAAAACAACTTAATGAGTTAACTCGTCAGGTTGGTGATTTTG
TAATTAAATACATGCCAGATGTAGCAGCAGCTGAACCTGGCGATACCGATGAAATTCCAC
CTGAAGATGAAGAAGGCGCAGAGCCTCAGACACCCCAACCTAAAAAACCAAATAAAGATA
AAGAAAAATAGGAGATCTAAAGATGTCTAATATTGAAATGTCATCTGTGCAAACACTTGG
GCTAACACGTGATGAAGTTCTGACTGATGAAAAGATCATGAAGAAGTATCCTCTTGTTTT
TGGAAATGTTACAAGTTCACAAAAGCGCGATCCAATCTCATTGGGTTTCGATGTGCCAAA
TTCTTGGTTGCCGGAACTAGACGTTCTATTTTCGAAGATTAATGATGAAGTACAACGTGC
AAACCTTCAAGATTTCAAAGTTTTGCAAGTTAAATCGAAATGGAAAGCACTTCGAATTTA
TACATCTGGTGCGAATGAAGAGATCGAAGCTCTTATCCGAGAAGCCGAATATAAACTCTA
AATAATTTCAATAAGGTGTTTACTTTTATAATGGAATGACTATAATTATATCATAGTCAA
GAGAAACGAAATCAAGGATATTACCATGAAATCACTTCATAATCCACTTACTCAATCATT
AGTAAACACCATTTCAATGCCTCGTATCAGTTACTGGGGTGATATTTTCTCTTTCTTCCA
ATCAATTCAAAAAGTTTCAGTTCGTGGTAATACAGTTACCGTAACTGGCATCAAATCTGG
CCAAGAAACTGAACTAAAAACTTCATACCAACATCAAAAGGTTGCTAAAGAAGTTGCTAA
AAAACTACGCAACACATCGGGTATCTAATATGGTTAATAGAGACAAAACTCAAGAGTTTA
ACGACTTTGATGACACTGTAATACTCGCTGAAAGAGTTCCAGTTAGTGCTCATAATGCTT
TTTCTAACATAGATGAAGACTTAATTGCATTTAGAACATCTGGTTCGGCAGGAGCTCCTT
ATCTAACTCAAGAACAAGCAGCCGAGTTTGCAAAACAATTGTTAAACCTATGCAATGTAG
AGTACCGGATATGAGTAAACCAGATAAAACAGAAGCATATTATGATCGGTGTGGTGATTC
TGTACAATCATTCGTTATGGGTGATGATAGGATAGCCATAGATATATGCGGCGAGATTCA
TTCTGGACGTGTATATCTTTCAAAAGAAATGGCGGCAGAATATGCTAAACAGTTATTAGA
ATTATGTGGACCGGAGAATCAAATATGAGCAATAAACTTCACAAAGGACAGTTATTTCAC
TAAGTATTGTAACTCACTTAGGAGAAATTTCATGTCAAGAACATACCGTCGTCAGAAAGG
CGACAATTATTGGAAATCAACCCGTTACCAAGCCGATTATATCCGTTCCCTAATTCAGTG
GGGTTTAGACGAAGAAAGTGCTCATCGTGATTTCCAAAAATGGTCTAGAACTATGCAATC
TGACCAGAATTGGAGTCATAAAAAAACACTGAAATGGGCGACTAACTATCATCGTCGTGC
TGATAAGCGTATGGACCTAGCTAAGGTTTACAAAGCGGCTGAATATGAAGATCTCGATCT
TTATGATAGAAAGCGCAATTACAAAAAGCTTATTTGGGTTTATCTCTAATCAATTAAAAA
ATAAGGAGATTATTATCAAAACAGAAACTAAAGACACCATCGTGTTTGATGTCGATGGCA
TTCTAATTAACTGGTTAAGTCAATTGCCATTCTTCTGTGTGAGAATGGGGATTGACCCCA
AGATGGCGTTGAAAAACTACACACGTCCTAAACATCTACCAGCTTCTGAATTATTCGGGA
TTCAAAACGAGCGAATTGCTAATGATTTATTGAGAAAGTACAATCTAGAACATGGCAAGT
ACATGACAGCATTTCCAGATGCAGTCGATCATCTTCATAAGTTAGCTAAGGAATACAATC
TAGTTGCATTGACAAAGTTCGGTTCTTCAGTTGAACATTACACAGTTAGAAAATATAATC
TAGAAACATTCTTCCCTGGTTGTTTTTCTGAATTGATCTCAATCGATTACCACGAAGACA
AATCAAGCTATTTCACACAGATTGCCAACACGCATAGTCGTGTGATCGCATTTGTTGATG
ATCAACTAGAATATATTGAGGACGTGAGAAGTCACCATCCAGATGTTAATTGTATCCATT
TGAACCGTTATGATGATAATGCTGATATTCAATCAGTTGAACAAATATATGAAATGCTGT
AATAATGATAAAAAGTGTTTTCTTTAATATTAAAACACTTTATAATTCATTTATTATTAA
TGAGAGAGAGAAACATGACTACTATTCTTGTTGATGTTGAGAAAAGAACAATCTATTCCG
ATTCTCGGGCAACTATAAATTCAAATGGAATAGAAATGTTCGGTGGTGATTCTGTTAAAC
TATTTAGACATCCATCAAACAAACTGATTGCGGGTACCTTTGGTTGTTTAAAAACGAGTT
GGGAAACATTGAATAATCTTGGTTTTGAAACCCCTCAATATGCAAATGGTCTTTTGGTTG
ATTCTCTCAGTAATGAATCAGCTCAATGTGGTGTATTATTATTAAACATCTATAATGATA
CAGTTACATATATCGAAAGAAAAACCACGAAAACTGGAAAGGAAGAGTACACCAAAATCC
AATATTGCCGTGGAGCTACCGGAATCAGTGGAGGGTCTGGAAACCATATTGTTTGGGAAG
TATTTAAACACACGGGATGCCCATTACGTGCAATGCGTTATGCTGGGTTAATTGACAAAT
ATTCAGATACTAATATTAAGAAAATCACATTTTAAAGGATAATAATGAACAAAAATACAA
ACAAAACACAAGACCAACGTATCGTTGACTGGAATGAAGAACGACTTTTGATTAAATCGC
CTGAAGAACTAGATATGGTCAATGAAATGGCTTATATTTTAGAAGAAGTCATTGAAGGTC
TTACACCGACGAAATCAGAACAAGCTCGTGAACATGCTCTTGTTCTTGCGAAATCTATTG
CACTAGGTGAACTACCAGCGATTGTCTCTAAGATCAAACAATATCAAAGTGATACCCCTT
GTTTTATTCCAAAAACAGACGAAACAATGAATAACTTTGTTGATGCACTTGGTGACATTA
AAGTTTTTGCTACAGGCTCAATCAGAAAAGCTGGTTACGACCCAGACCTAGTAATGGAAG
AAGTTCTTCAAGAAATTGAATCAAGAACGGGACAAGTCATCAATGGTAAGTACACTAAGG
ACAAATCACCCGAAGCTCAAGCTAAATGGTATAAAGCTGACTTCGATAATGCAAAAATTA
AATAGAATCACATACTATAAAGAAGGAAATTAATTATGGAAACACCTAATGAAAGCCAAG
TTACTTGGAAATACTTTTCACTACTAAAATAATAGTTCATATTAAATTTCAATATTAAGG
TGGAGTCAAATCTCCACCTTAGGAGTATAAATGTTTAAATTCAAAGATTTTAGTAACATC
TCAGAATATAATCAATCGATCATCACACCAGAACTTTTTAATATCATTAGTGAAGTTAAT
CACAAATTTTCCCATTATGAAAAATTTAAATATCATAATATCAAAGAAGATGTTTTTTAT
AATCCTGATGAAGAAATTATGGTATATGGAGTGATCGATGTCCTATCTGGACAGGTTGTA
AGAATGTACTTTGAGGATGATATCACTTGGGATAAGGCATCTAATGGATGTTATCGTTCA
ACTTCACCACATGAACTTTGGTTGAAATTCTCTGATAAGACTGGTATCTTTTTGCAACCA
TCTTCTATACCTCATTATCGTGAAACGTTTTCGGTGTTCTTCACATTCCAAAATACTGAT
GACAATATTATATTCAATCGTGTTGAAGAACATGCATTTGTTAAAAGAAAAACTAAACTC
GTGAAGATTATTATGAAGCGTTCAGATATTGAATATCAAGAAAAAGAAGAATTTGATTTT
ACTGAATGCGGCGATGCATTGGATGTCGTTAGAAACCTAGAAGAATTTTTACGTGATGCT
ATTAGTACCGAAGTTCGTTCTGATAGACGTATTATCAAGACGTCACTTCGTCGCAGACAT
CCTAGCATAATAATTTCTCAACACAATCATGAAATGTTTAAAGTTTTAGAGCGCAGAATT
GAGGAGTATAAAGATAATCAAGAACTACTCAAAACCATTCTCAATCTCCATCCAGAACAA
AAAGAACTCATTATGAATGCTTTGCAAAAATCAGAATAAAGTGAGTTTGTTTATAATGAT
TCAAGATAATTAAACGTGCATTCTCTATAATAGAAAACAATTAATAAAACAAAGGATAGA
TAAGAAATGAAAAAAGTGGATATGAAACAATCAGTTTTTTACGAACGTTACAAGCCAAGT
TGTGTAGAAGATCTTGTTCTTCCAGAAGTTATCAAAGTTAAACTCCAAAAATATGCTGAT
ACTCAAGAAATTCCAAATATCGGTCTTTTCTCATCTGAACCAGGAACTGGTAAGAGTTCA
ACAGCTAACGCAATCATTTCAGAAATCGGTGGTGAAGCTCTATGGATTAACGCATCGATG
GAAAAGGGTATCGATGTACTACGTGGTAAAGTAGCCAAGTTTGCTTCACAAAACTCATTC
GATGATAATATCAAAATTGTCGTTATGGACGAGTTTGACCACTTCTCAAAAGATGGTCAA
GCAGCTTTCCGTGGATTCATTGATGAGTTCTCAGAAAACTGTCGTTTCATCTTTACGGGT
AACTATAAAGAAAAGATCATTCAACCATTGCTAGATCGTCTTGAAGTATATGACTACAAC
TCCTTTTCAAAGAAAGATATGGTCAAACCAATCTTCGAACGACTTGAGTTCGTGTTAAAA
AATGAAAATATTGAGTACAATCCAAAAGATCTCGTTCCGGTGATTAATACATACTATCCC
CGTATTCGTTCAATGGTCGGTGCACTTCAAAAATTCACCGAAGATGGAAAATTTGTACTT
AACATTAATGAACTCGATGATGTGAACATCTTCGATAAAGTTATGCAATCTGTGCGAATG
AATACATTTAATGATATGGTCATTGAAGTTAACAAACTAAATGCTCCAGATAATATGTAC
AGTTTCTTATATAATAATGCCGGTAAATACTTCAAACCAGAAGCATATCCTCAAGTGGTT
ATTACAATTGCTAAATATCAAGAAATGTCCACGTCAGTTCGAGATAAGAATCTTAACCTC
GCAGCTTGTCTAACCGAGCTTATGAAACTAAGAGCATAATATGAACCAAGAAAAATTAAT
TGAAAAGTTCGGTCAGAAAATTGACCGACTTAACAGACCCATTCATGTTGGCGATATTGT
AACATTTTGTAAAGGTGGGAACAAAAGCTCAGCAATTATGGGAGTAGCTACTGTTGTTAA
ATGGTCGGCTGAACAAGTTCAAGTTCAAGAAATTGACTTCAAGACACTTAAATCAACGTC
AGAATATACACGTTCGGTTCCTATGCATAAATTACTGGTTATTACAGACCAGATAGATGC
AAATAAACAGAATTTCCCTGAACTTTTTATTTAGGTAATAATATGAAAGAAGAAACGAAA
GAAGAAATTATTTTGACATGCTCTGTGGACGGAGTACTTGGCCGACGTGGTAAATTGGTC
GGAATGTGCCCACATATCGGATGTGGTAGTAATCGATGTTTTTCTGAAGAACAATGTCAA
CATCAGAAAACACTAAACGAAGTACGGGAGAAAAACAATGAGTGATAAGAACACAGAACA
TGTACCAAAAGATGTAATGGGAAGACCAGTTAAGGTAGGTGACAACGTTCTATGTGTTAA
CGGTTCTCGGAGTCACTACTATTTTATTATGGGTATTGTTCACTCCACTAAAAACCCAAA
CAGTGCTCAAGTTTTGTTCGTAGATAGCACTAAACCATCTAGAAAGCAATACGATAAACT
CGTTGTGGTCAATAGTCAGATTGAATCCAATAAAACTGATTATCCAGAAATGTTCATTTA
ATGGAAAAATCTGGTAAAAAAAACTTTACTTTTTAATATAGGAATATTATGATTACTACT
CTAACTACCGCAGCATTGATTTCAATTAGTATTGAAGTCATGTGTATTCATTTACTTATC
GGTCTGTTGTTCGTGTTTTTAAATTGTTTCATCGCTGGGTTCTCCGGTGAAGACGTTAAG
AAAACAGATTTTCAAGATTTACTGATGTGGCCATTCACACTTTTCGCAGCTATCGGCTTG
TGCACTCGTGTCGTTTCGGTTAAAATTGCATCGGTAAAGGAAACCAAGCGAAAAACAGAA
GAGGAACTCAATAAACGCAAAGAACGTCAAGAACGTCACAAGAGTTCAGGGGGCAAAACC
AAAGAGGAATAATTTTGAGAAAATACACAGGAAGGAATATAAACAGAATTCTTCGATGCC
CACAACATGCAAGACTACCAATTCAAAACCATAAAATAGGAAAGACTATGAACCAGAATC
TAGTTATCACACACAACCCAGACATGTATCAAATGGAAGATGCGATTTCAGCTTTCCGAG
ATACTCAAGATGGGTTTGCTTATCCTACACCAGATTTATCACTGCTTCGTAGTGAACTGG
ACAAATTCATCAAAGACGTTGAAGCTGAAATTTGTCCACTTAAAGTATATAAGTACAACA
AATCGAAACAGTCAATCTACGAAAAGTACATGGGTGATGAAGTTCGCATCTACACTCAAG
GTAATTCAAAAGATACATATAGTACCGTAGTGGCGAAATCTGAAGAAGTTGCCGAAAAAG
TTTTCTCGATCTATCTACGATACGTTGAACGAACAGATGATGTAACTATTTACATGCGTT
CATTCTTTATGAATGATGGTCGTCTGGATATGAACGAATCAGAGCTAAAAGCAAAAGATC
TCGAATACATCTCAGAGTTATACTACCCGTATATCAAAACAGATGTAATGTTTGAACAGT
TCTTCACAGGTGCAGAAAATATCATGTTGCTAGTTGGTGCACCTGGGCTTGGTAAATCCA
AACTAACTACACTTGCTCTTAAACACGCTCACCAGAATCCTCACATCTTGCCATACGATA
AGATGGAAGATAATGAAACACTTGAGAGTCAATTTATCAACTGTGGATATGTCAAAAGTA
CCGATGTTCTGGTTAATGATAAGTTCTGGCGTGAACTCGAAAAAGGGAGCTTTGACTTCT
GTATTATTGATGATCTTGACTACATGTTGACCAAACGTGATTCCGAAGTACAGACAGTTG
AAGATGATAAGAAAAATACTTTCTTGAACCAGTTCTTGAGCTACACAGATGGTATCGAAA
AACACAATACGAAATTTATCATTACGACTAACCAATCATATGATGATATCGATTCGGCAT
TACTTCGTGACGGTCGTTTGTTTGATATTCTGGAATTCCGTGCTCTTCATAAAGAAGAAG
CAATTAAAATTTGGCAAAGTAATCAACTTGATGAGAAAGATTTCCATTCTGTTTTCACTC
AAGATGAAGTATCACCAGCTACTCTAGGCAAAGAAATCAATAAACGTCTAAATAATCGCA
TCGATACAGCCACTCAGAGTTACTTGCTGGAAGAAAATATCAGTAAAGTTAAAAACGCTG
GACGCCGCAAACGAATGTCTCTATAATAGGAAAACCACTATATTAATAGCGCCACATCGA
GTGGCGCTAATTTTATGTTTCTCATATAATAACAAGAAGGAGAACTAATGACCAAATTAT
TTGAAGCAAGTTGGAGAGACAAATATCAATTCTTTGAACGATACTTTGATACTGAATTAA
ATCGTTCATTTACATCAGAAGTTACATGTCCATACGAATGGTATGAACCATCATCTAAAG
GGTTATATACATATATCCTTGATCCATCCATCAAACTCGAAAAACGTCAGGGGAATGCAA
AACAAGGACGTGACCACTATGGTTTCTTGGATCCAATGTATCGAAATATACGTGATAATT
ACTGGGGTAAGGGAAAGTACAACCTAAAACCTAGAATCTGGTATATTGATATTGAAACCA
GAGTTGGTCAAAATTCGACTGGTTTTCCTGTTGCTGAACGAGCAGCCGAACAGATTAGTA
TGTTTCAGATCTATGATAACAAAGAAGATATCATCATCATGTTAGGTCTTCGAGATTGGA
AACATATGGAAGATTATCGTCCGAAGATGGATAAGCCTGTCCGTTATATCAAATTTAATA
ATGAATTTGAGATGATTGAAGCTTATCTTAATATATTCAAAAAACTCGATCCTTTAATGC
TTTATGCTTGGAACGGTGAAGTATTTGACTTCCCTTATATCTATAATCGACTAAAGCAAC
TTGGGTTTGACACGAATCGCTTATCAAATCACGGAAAAGCAACGATGACTCAGAAAGAAT
TTCAGGGTCAAATGGAATTTAATCTAAAAGTAGATGGCCACTTTTACATGGACTTGATGA
AAGTATATCAAAAGTTCACGTTTGCGCCTCGTGCATCTTACTCTTTGGACTACATCGCTG
AAGTTGAAATAGGTGAAAAGAAAGTTCCCCATCCCGAGTACGCTGGATTTGATGACTTTT
ACACTGGTAAATACATCATTCCTAGTAATCCATCCGAAGAACAGAAAGAATCGAAGATCT
ATCAAGAAGCAATCAAAAATGGTGTTAATGATGAGGTACGTGAGTTAGCTCATTCAGAGT
TTTGTTATTACTCGTATAAAGATCCACTTCTTATATACAAAATCGACAAAAAACTAAACT
TCACAACGTTGATGTTGATGATTGCTGATAAGATGGGAGTTACAATTGCTGACTCAATGG
GTACAGTAAAACCTTGGGCACAATACATAGCAAACCGTTCAATTCAAGATCAGAAAGTTA
TGCCGATGAAACAAGAACACGACCATCCGTATGTTGTTGGTGGATATGTTCGTGACCCTC
AAAAGGGTAAACATAAGTGGATTCTTTCTGCCGACGTTAACTCAATGTATCCTTTGTTAG
GTATGGTTGGTTTTAACATGAGTCCAGAAACTTTCATTCCTAAACACGAACTGCCGAGTG
ATTTAAGAGATATTGTGTTATCTTACTTCAACGATCAGTTTGAAGAAAAACGTTTGAATC
TACCACCTGAAGTCTGGGAAACTACTTCCGAACTACTTAAAGAACACAACATTTCTTTAG
GTATCAATGGTGCTGCGTTCTCCAAAGATTATCTAGGAATGATCCCGGAAATGGTTCAAG
AGATCTACGATGCTCGTAAATCAGATAAAAATACAATGATTGATTATAAGAAAAGAAAGG
TTCTTATCAAAGATATTCTTTCACATAGAAATGATGAGGCAGCTTAATGGTCATTACTCA
CTTTTGTTGGTGTTGTGGTAAAGACACCGAAGTGTACAAAAATAAAAATACGGGCAGAAT
TGCCCGTCATTGTATCAAATGCACAGAAGATTACAAACTAGATGAACGTAAGATGATGGA
AATGAAACTCATTTTCAATCTAGTCAATAACACAGATACGGAGGAATTAGACATTGAGTG
AAGAACAAAACAAAGATGTCCTAGAGTATACAGAAGAAGAACTCCAAAACATGTCAACTG
AAGAGTTACTAAAACTTCTCCATGAAGCTGAAGAAAAGGAATCATTATTTAACACAAGTC
AGTTGGTTCAGAAAACCTTAATTAACGCGCTCTATGGAGCACTTGCAAACAAATGGTTTC
CTCTTTTTAATGAACAAATGGCAGCTGCAATCACTGGTAACGGTCGATACTTTATCCGTA
AATCGGCTCAATACATCGAAGAAGGACTACAAAAACTACTCCCACAAGAAAAACCATATA
TTGTTTACGGAGATACAGACTCATACTACTACCACATTGAACCATTTATGGAGCGTTACC
AAGAGAAAAATCCTGGCCTGTCTGTAAATGAGTATGTTGAGTGGGCAGACCAATTTGAGA
AAAAAGTCATTCAACCTATGATTCAAAAATCAATCGATGACTTTGCAAGTGAGTTGAACG
CATATAACAAAGAAAAGATTGGTTGTGAACGTGAAGCAATTGCTGATAGTGGTGTATTCT
GTCAACCTAAAAAATACTACCTACGGGTACGTGACGATGAAGGAACTCGTTTTCCAGAAG
ATGCTCCTTATTTCAAAAAAATGGGCTTAGAAGTTATCAAATCAAGTACACCAACATGGT
CTAAGAAATATCTTGAACAAGCAATTCCACACATCCTAGACCGAAATGAAGATGAACTAC
GTGATTGGATTAATCAAATAAAAGACGAATTCACGAAAGTTGATCTAAACGAGATCGCTT
CAGTGAGTGGTGTTTCAAGACTCGATTACGTCTTAGGTTCTAAAGGTGTTCCTATTGGTG
CACGTGCAGCCTTAATTCACAACAGTTACATCGAAAGCAACAATCTTGGTCACAAATATG
CACCAATTACAGCGGGTGAGAAGTGCAAACTATTGTATCTACTAACACCAAACAAGTTCA
ACTCAAACATTATTGCTTTTACAAATGATGAATTTGTTCAAGAAATCGATTGTGTTGATT
ACGATACTCAATTCGAGAAGATGTTCCTAAAACCAATGGAATTAATGGTTGATGCACTTC
AATACGATCTAAAACGTGAAACTGAATCATTAGATGACTGGTAATTAATAATTTATAAAT
GTGTATTTTCTTATATACAAAGTGCACGTTTTGATATATTATCTAAATATGGAGAACAAT
GTGAATATTATGAAAGATGAACATGACCGACGATTCGCTCGGGATTTCTTCGGAACACCT
ATATACACCGGTGATACCGTAGCATATCCCTCAAGTGGACGTCTCGAAACGGCTACAGTA
GTTGACATCGTTAGTGAATACATGGTGAGAACTGTTTCACCCGCTGGAACTAAAAAGTCA
AAATCTGCTAAGGAACTAGTCAATGTAGATACAACTCGTTCAGTACTTAGTGAAAAATTT
CCAGAAAACTTCATATAATTTGAGTAAGATATAATCCAAATATGAGCATAGTTGTATATA
AACAAAGACCAGAAGATCCATTTGTGATTGTTGATAATGTAAAACGAAAGTATAAACATT
ACAAGTGTGAATCGTTCAAATCACTAGTCGAGAACACACATTGCCCAGAAATTTTTTGGA
AAATTATGTCCGAAGATTTAAAAGCATTCATAGAAAATAATTGGATTCCATTAGCAAAGT
ATGATGATTTCGAATCTATGAGGACTAATATCGTAAACGACTATCCAGAGATTTTTATAT
AACTAGAAGGAATATAATATGAAAGAAGAAAATTCTGTTCGTGGTAACGAGCTTTTGAAA
GAATATAAAAAGACAAATAAGATCTTAGAGGAGTCTGTTCAATCAGTATCTAAGGTCAAG
TTTATGTTACTTAAAAATAAACATAAAGATTGGGAAGAATCAAAATCACAAGCTTGGGAT
TATCATTTTGAAACACTTTTACAAAATGAAGAATCTGATTTTGCACTGTACTACAAAACG
TCACCAACCCCAGGAGGTTGGTTAAACAGTGAGTATTTCGTCATTTATAGATAAGGCACA
TTGATATGGACCAAGAACCATATGAATACATCTACTACGATGGACGTATTTATGACCAAT
CATATGAATCGAACCGGAATTGGATAGAAAGAGCTGAAGATTTCAGAAAAGGTCGGTGGT
TCGTCTCAGAACGTCAAGACTGTATGATTTATCACGATGACGACAAAAGAATTATAGGCA
CAGGACATACTACAATCGATGGGGTTCTGGTTGAGTTTGGTGAACTGACATTTCTCTCTG
AATCAGAAATGAAAGAGTTTATCAAAGACCACCCAGAATTATTCATATAGTTCTTTACTT
ATAGAGAATCTACGTTTATAATTGAACTATCAAATATAAATTTTCGGAGATTAAAATGAC
CATTGAACAATTCGAGACATTCACAAAAAATCGTTCAGTTGTAGAAACAGCGAGGTTAGC
TAAGATCTTTCTGCGCCGTAGTTCAAATCAATACACTCGTTAAGCAATCGTTAAGCACTC
GTTAAGTTATAGGTTCAAAATGTTTAAAGAGATTCCATTTAAAGAAGAATACACCGAAAA
GGGTATTTCTATCCAAGATGTTATTGAAGTTGCTCGTGCAATTGAACAAAACTGCCGATT
CATAAATGAGGCCACCGATGATTTAATGTCTTTTCATTCATTTATTAGGCAGAGTTTTCC
TCTTTTCGAAAATCCGTTTAGTGACGTTATCCATAATATAAGAGGAATCCTAACGATTCG
TCCGGACTTGTTGAAGATCTTAGATGACATTTCGTTGGCTCAGGAATTCAAACGTAAACC
ACCTAAGTTCATGTTTGAGTATTACTTCCGTCCTCAACACAATTATCTAACAGCTGAAAA
TGTTATTCAAAAATTTAATGAAGCACTCAATGAGTACTTTAAAGCAGCTGATATGCGTGA
AGAGTTGTTACTAAAACATATCGGAGTGGAACCTAGCTATTATGCTTTTTGGTGCTCTAA
GACTTCACGGTTTTCAAATAATCGTCTCCTTTCTGCAACACGAACATTTAAGATTTTGAA
TTGTACAGACCCTCACGAAGATGACCCGTGTATTTTGGTAAAAAGTGCTTGTGTCGATGG
ATGGAACGTCTCTTCATACTCTCAACACAAGAGTCGTAAGGAATTAGAGGAAAATCCTTC
CGAAGCTGAATGGAATTATCTGAAAACGATGTGGCCAGAGCGATATATTTAAACAAATTA
TAGCATTCTAATCACGTTTCTTATATAATAAAAAGAATATTATAAGGAGAACACATGTTT
AAAACTATGACCGGTGTGTTGGATCCCAAGAAAAATCCATCACCCGAAGAAATCAATAAA
ATACCATCTTATGTGTTTTGTAGATGGTTAAGTGGTCATCCACATACAATTTTAGCTGCA
AATATGATTAATCTTAATCACTCGATTCCAATCGAGAATCAGTATCAAATGATTCGAAGT
GCATTCGCTGGGAAGATTAAATATATTCCGTACCCTAAAAATGTAACTCAAGAATCATTA
AAACAAATTCAATATTTATGTGAACACTTCAAGATCTCAGAAGAAAAAGCTCATGAATAT
CTAACTCTCATCGACAAAAAAGAATTACAAGACATAGTTCAAATGTACGATGAATATTAC
ACTCGAAGCAAACGTTAAAATCATCATAAGGTGAATAATATGTCAAACCATAGCATTAAT
CCGATAAATCATTATCAGAACCAAGTTAAAAAGGTTCATGAGATGGTTGAAAGTGTAGGA
TTCACCTTAGATGAAATTTGCACAAACGAATGGGAAAATACTTATCAAATTCTCGATGGT
GAAGAGGTTATTTTCTCAACTAAAGCTATCACGATCACGAGTGCAAGACCTCAAATCCGA
GCATTCGTTGAAGGATACAAGTACCGAGATAAAGAGGCTTGGAAAATATGAGTAAAGAAT
ACACACTTTCCGATAAAGAGAAAAACGATTTATTAAATGGTTCTTCAAAACAACCTTATA
AAATGAAAGGCCACCAATTCAAGCCTATGAATGGTACTGGTAAACAGGTCTGTAATAGTT
GTGGATTAGTTGCACTAAGAAATCAAGCAACAGAGTGGTGCATCGAAAAAGGATGCAACT
TCTCGGATCATAACCAATATGAATCGACAATGAAACGATTAACAAAAGCTCAATGGTGAA
TATAATGGAAGAAAGAACACTAGAAACCGATAAAGCCCTACGCAGTATTTCTCGTTCTAT
CAAAAATATGAATAAACAGATCGAAATAATCAGAAAGCAATATCCGGAAGCTAACTTCTA
TATGGCTTGTACAACTATGAATGTATTGGACTCTGCTTCTCACGTTAATGACAGCCGAAA
TCCCGAAGTTGAAGTTCTTCTAGCTGATATGATCAGACATTCAGACTGCGGGGACTGGTA
AATGACACAAGAATTAACCACAGATCAAAAGCTTGAAATTCTGAAAAAGTTTGCCCAAGA
GCTATCTAAAGCAAAAAAATTGACAGTGGATGTTTCTAACCCGATGGGTTCAGAACTCGT
GGATATGATTGATGCTTCTCATACTAAACATGCTAATGAGATATTACGGGAAATGTTTCC
GGAGGATTATATATGAAAAAGTCAGATTATGAGTATCGTATCCGAAAAGAACATTTTTCT
GGTAAAAAGTTTGTTTGTTGGATAGAATATAAAACAACCCGTAAACGTTTCTTCCTTTGG
GGCGATGAGATCGAAGTCTGGTGTGAATATAAAGAACCAATGTTAGATGCACTGGATGTA
GAAGTATTCGACACGGTTAGATTCGATACAGTACTCAAAGCTAAAAATTACGTTCAGAAG
TTGAAAAGTGGAGAACTCGACAGTGAAATTATCAGCACTTGAACTTAAATATTTTAATTA
TGTTAAGATCGAAAAACAAATCCTAAAAACAGAGAATTATCGTCAGATTGTGTATGATCG
TATTATCGTTCACTATATTAAAGAACGTAGATTTTTACCACCAAAGTGTTGGTCTAAAAC
ATTTGAGTTCAAACGTTCATCTAAACCATCCGATCGACAGGGATACATCTCATATACACA
AGATGATGAATTTATCGAACTACGTGATCAATTGAAAGACGTGGCTGAGAAAAATATTAT
TACTATCACTCGTGAACAATATGAAGCCGTTAAGAACTTGGCACCGGAGTTATTTATATG
ATCAACTCTAAACTAAAGCAATACACACTTGATGAAATAATCGTGATGATTATAAATGAG
GAAATTACTCATTTAACTCGTGAAGACGGTAAATATCTAGAATATTTAATCGAAACTGAA
GTAAAATCGAACTTAGTCGAGTTAGAAGAACTCAGAACAGAACTAGACGACACAAAAGAT
GATTTAGATGAAGTAGAAAGAGAAAATTTCGAACTCAGAAGCAAGGTGTCGGAACTCAAA
AATAAAATATTGGACTCTGCCGAAAATCACATATAACATTAAAGGAATATTATGAACCCC
CATGAATTAATTGTATTCACACACAACGATCTTGACGCATTGGGATGTATGCTAAACATA
GAATACAGAATGCCCAATATTGCAAAGAAATACTTCTTCACTAATTATGCAAACATCGAC
CAACGTGTTCAAGAGATTGAAGCTCATATTCAAGAAAATGGTAATACTCACATCTTGATC
GCAGATGTATCATTCTCAGATAATAAAGAATCATTACGAAAGCTGTACAGTTTAGGAAAA
TGTACTCATATCGACCATCACCTATATCCAGATGGGTTCTGGGATGAGTTCCCTAACATG
AAAGTCCATTACGACAAGAAAAAGTGTGCAACGTTACTATGCAATGAATACTTTGGTAAT
ACGGGAAAACATGAACGACTGGACAAACTGACTCGAATCATCGACGTTTACGATCTATGG
CAAGTCGGCGAACCAGAATTCAAAGTATCACAAGATCTAAATGAGTACTTCTGGACATAC
GACATCGAATTATTGTGTAAAAAGATTGTTGAAAATGATTATCGTTTGCCAGATGATTTT
AAGGGTGTTGTACAGGCACGTAAAGAGCAATGTGAACGAGAGGTTCAAGAGTTCGAAGAA
CGTAAGTTGATTCAGCGTAATCCTGGTATGACGGTGGCATTTGTTAAAGAATGGTTTAAT
CATATCATGTTGAAGGAAATGGAAGCTGGTCAGAATATTGTTGTTGGTATTTGTCCTTAT
GGCATTGTTAAGGTTCGAGTTAATAAAGATGCACCTTTTACACCTGAGCAACTCAATAAA
GTGCGAAAGGAGTTGACTGGTACTGAGAACATTGGTCACATGTTAGCATTTACATATCGA
TACGAAGCTGAAAAATGTTTTGAGAACACAATCAAGGAAGTTCAGAAGATTGTTCAGGCA
TTTGCAAACGCATAGGGATACTTATGAAGGATAGATTAAAGCAAGATGTTGAAATTGGAG
ATATGGTGGTGTTCAATCCACCAAATTCTAGCGATCTATGTATTGGTGAAATTGTTAGAA
TTACACCTAAGGGGATTAGAGTTAAATATAAGAATCACCAAACTCGAAATCGATATCAAG
AATGTGTTCGATATGATTTTCTTAAAATCAATGAGCAATATGAACATGCTAAAAATACAT
ATCCGGAAGAGTTCTTATGATTAATATATACCAAAAACATGAAGATTATGCAGATTCCAT
AATGTGTAAGTTTACATTAGTCGATTATAATTCGAGAAATAAAGAGGGAATTCCTCGTAT
CATAGTGGATGATAGTTTTTCTAGAATTTTAGACACGTACTTAAATTCACCTTATCGAGA
ACCTAGAATGCAAATCAAGACACTAGAGAAACGTTTGAAAAAATATAATTTAATTGAATC
ATATCCTAAACGTTCTTATGTACGAGAAAAATACCCGGAGTATTTAATATGAGAAATGAA
TCAAAATACGTTCAATATGTTTATCACTTTAATTACCCGATTAACTCAATTGATGTTCGA
TTGATAGATGATAAACAATTTCAATTAATTAAGGAACTTTATCATTTCTATAAAAAACCC
AATGATTCCGAACTTTCGCCCGACCAGATTACTAAACACGCCACATGGTTAAATATGGCA
CAATCAGAAAGAATACTTAACGAACATTTTCCGGAGGAACTCATTTAACATGATCTGATA
TAAATATCTATGAAATAACATGTAAATAAAGGAGCAAGTTATGCTTAAAGGAATCCACAT
TACTGGTGCAAAAAATAAATCCCTGGTTGATTCGGTTTGGTTATTGGACGATGATACCCA
CGATATTCAACGCATAAGCGGTTTCAGAGAAAAACATAATTATACAAAACTTAAAGAATT
GGGTTTGGTTGATTTTGATTTATTCGATTTACAAACCGAAATGTATTCCAATAGATTGGT
TATTTCAGATAATTTTGATTATGAAGATATAGTATATCATGTTAAAAAGAGTGATACTAA
ACGAAAATAATAAATATCACAAACTAAAAGATAGCGAAAGCTATCTTTTTTATTATAGAA
AACACGTTATTAACGAAGTATTAAAAGAAGTATTGAACGGAGAATTAAAATGAAACCAAA
ATCCTTTAGAGAACATTTGAATCAGACTTCAACTGATTTTATCACCGAAGCGCCACAAAT
GAATTATCCAACTGGTGTATATGTCGCTGTTCTTCCGGATGAAGAAACGAATACATCAAT
TAAAAACTTTCAGAATGAATTAAAGAAAAATGTATTAAAAAGCGTAGAAATGAATAATGA
AATTCACACAACTTTGATTTATTCGAACAAACCACTAAAAGAAAAAATTAAACATACCAA
TAAGCTACACAAAGCCTCATTTGATGGTTACGAATTGTTTGGTGAAGATAAAGATGTTCT
CGTTATGAAGTTGAAATCAGATTCTCTACACGAAAGAAACAAAGAATTAACAAATGAATA
TGGATTCATATCAGATTATGATTCTTACAACCCGCATATTACATTATCATATGGAGCAAA
AGGCGTAGACTTGTCTAAATTACCAGATTATAATGGTTCGATTGTATTACACAAAGAATA
CAGTGAAGATCTAGATGAAGACTGGGGAGAGTAAATGGAATATAACAAACAAATACGTGA
TGCAGTTCTAGGCAAAGTAAAAGAATTTACAAACAAAACGGGTTTAGGATATGAGGTATC
ATTCCCTGGTTCGTTAATTTACAAGATTAAATTAATATCCAAAGAACAAAAAGAGATCTC
AGTGAAAATCACAGAAGAACTCCTTAGTGATACTGAGTTTAATATTGTGACCGATTTACT
TGTAAAAATGGCGGACCAAATCATATAACTACATTAGGAGAATAAAATGAAGGAAAGATT
GAGAATCACAGCTTACTGTGAAATCAAAGACCAAAGACTCACTAAGATCTACGACGAATG
GATCCACGAGGGAAAAACTGTTATGTCTGCACGAAAAGTAGCAGAAGATTACCTATATGG
CTATTTCGACAAACATTACTATAAGATTGAGAGTATCGAAAAAGTTGACAATATGTGGGA
TCAAGAATAGCTTATACAAGCTTTTTAAAAGTCCATTCTCTATAATATAAAACTCCACTA
TTAAATCAATTAGAAGGAATACAATGCAAGAGTTTGAATCCATTCTACTAAAGAAAATGA
CTCATAATGCCGAATTCTTTGGAAAAGTTGTACCTATTGTACATCCAAAATATTTCCAAG
ATACTGGCAATCAAGAGTTGATGAAGTTAGTTCAAGAACACTACAATCAATACAGAAAAA
TCCCAACATTAACTGAACTCGTTGCATCAGTCAAAAATGTCAGTAACGCCGAAATCCGAG
CAGCCATTGTTGATTCATTGAAAGCTGTCAGTGCAACTGAAGAAGTCGCCAATATGGAAT
TCATGTGTGATGAAACAGTATCTTGGGTCAAAGATGCTATGTACATGGAATCTCTCCGAA
TCGGTTCAGATGGTCTTATGAAGAAAGACGATGGTTTAAAACAGAAAGCCAAGAAGATCA
TGGAGGATATGGCCAAGGTTACTATCGACTCCGATTTAGGTCTTGACTTCGATGATATTG
AAACTATGATTGAGTATTATTCAAACAGAATGCTAGGTATTAAGACTCAGCACAAAGAAT
TGAATAAACGTCTTGGCCCTGGTTTCTTACCTAAAACACTTTCGGTTATACTAGCAGCAT
CTGGTATCGGTAAGTCATTACTTATGACGGACTTAATTTCTGGTATGATTAAGAACAATA
AAAATGTTCTTTTGATATCACTAGAAATGGCTGATAAAGAGATTATGAAACGTGTTCATG
CCAACGCCTTAGATCTTCCAATCAACTCTTTTGTAGATCTCGCGAAAACATCTGGTGAAA
TCAATGAACTCGACAGACCAGCCCTAACAAAGGAAATGGTCCAAGATGCATACACCAAGA
TCAAAACATCAGGAACGTGCGGTAAGTTCTTTGTTAAAGATTATCCAGCTGGTGGTTTCT
CAGCACTTATGCTTGAGAACTTAGTTGAATCTTACAAACTAGAAAAGGACATCGAGTTTG
ATATCATCTTTATCGACTACCTAGGTATTATGAAATCTGATTTAGTTTCTCCAAGTGCAG
GTTTGTACAGCTACATCAAATCAATTGGTGAAGAAGTTCGTGCATCGGCTAAGAAACTTG
ATCTTCCTATCGTTTCAGCGTCTCAGTTGAACCGTGGTGCTACAAATAACACAGAAGATG
CAGATAACTCAAACGTTTCGGACTCAATGGGTACGGTTATGACAGCTGACTTTATGTTAT
TCTTGCTTCAGAATGAAGAGATGAAAGAACGTAAAGAGATCGTTTGTAAGATTACTAAAA
ACCGTTTCGCTGGTATAACAGACACGTGGATGATGAATATCGACTACGATCACATGCGAT
TTAACGATATGATTGTTCAAACTGCTATGTCAGACTTAGAACTAACAGACACTCTAGGTC
TATCCGATGATGCGAATAAGATCGATGATGACTTTGGTATCATAACGAAACAAAAACAAC
AAGATGCTGAGAAGTTTGCAAGTCAAGAGGTTAAAGATATTGCACTTGAAGACATCGAAA
AAGTAAAAAAAGCTGATTCTGAAAAAGAAGATCCATTCAACAACGATCTGGATGATTTAT
ATAAAGAATTGGGACTTTAAAAAAAGTTGCCAGAAATGGCAACTTTTACTTTACTTCACC
TGTAGATGAGTTATAATTATATCATAGTCGAGAAGAACTTAAATCGAACCAAAAGGAAAT
CACCATGTTACACTCAGTAAAACTAGCTTTAATTAAAGATCTAAAATCACTAGAAACATC
ACTAGAACGACGCGAAGAATATATTCCCATCGATACACCACTAAACGAAGTTAACTGGTG
TAACTGGATGGATAACCTAGAGTCGAGTATAACAGTCGGTGACATAGATGAATTAATTGA
AACCATTGAATCCGCGACGGAAGGCACTCTACTTTAAAACGTATTCAAAAAGGAAATCAC
CATGAAATTAGTAATTCGTCAAAAACAAAATCACTCAAATCTTTGGATTAAACTGGTAGA
TACAGAAACTAAAAGTGAAGCAAAATTCTATATTTCATTTAGTTCAGCACGAGTTACACG
TAAAAATACACCAAGCACATCTGAGTTTTTCCAGAAAGTTGCATCTAAACTAAGTGAAGT
TTACGGTATTAATTCAACAAAAGCACCTGTCGATATCATCGAAGCGATGAAAACTGAACT
TGAGAAATTCATTTAGTTATCTAAATTGGAATAAAAAAGTTGCCATTTTTGGCAACTTTT
ACTTTACTTCGTCTGAAGATGGGTTATAATTATATCATAGTCAAGAATAACTTAAATCGA
AGTAAAGGGAAAAACATGAAAACAATCGAATTAACCTTAGAGTCATTTAACTACGAAGAT
TTAATCTCCCGTTGTATGGTTGAAGTTAAAGACGCAGCGGAGACTAAAGGATACGATTTA
GAATGCGTGGCTATGGTCGCATACGAAAACACTTACGAATCTAAAGAATCTGATCGTTAT
TTAAATATTGAAGAACTTACATTCGAATCTTTCCTTTCATCTATGGTAGAAAGTGCTAAC
AACATTATCATCCATAGCCTTTTCGATTAATTGATTATAAGTTAATCCCATTAGCAAAAG
CACCAGAAATGGTGCTTTTTAATGTCTTCAATTTGGTGAAATGAATAAAAGGTGATTTCT
TTATAATTAGAACATCAGATATAAATAATCTAAACAACTATTAATTAAACATGAGGTTTA
GATTATGAAATTCAAGCAATTTTTAGCTGAAAGCGATGAAATGCTAGAAAGTATCAAAAA
AATACTACAAGAGATGGATTCCGAAGAACTGGATGATTTCGGTACATTCTTAGTTGATAT
GTTCTTGGAAGATCTTCCAGATGATGAGTATGAGGAAGAATTTGACCTAGAAGATATTAT
GGAAATGATTGAAGCTCTAGGTATGGAATTCTATGATGAAATTCTAGATGAACTTTCTGA
CATTGAAGATGACTGGGATGAAGATCAAAAAGAACTAGATGAAGCAGTATCACGTATTCT
TAAATCAAAGAACTATAACCGTAAGAAACGTAAATATATGTCTACTTCACGTTCTGAATT
GCGCAAGACCAAGGCAAGTCGTCGTAAGGAAGCCCGTAAGACAAAGTCACAACGTAAGCG
TTACTACAAGGCTAACAAGGCTAAGATCGCATCATACCAGAAATCCCGTCGTGAGGCAAT
TAAGAAAGGCAAACATAAAGTGAAACAACGCCGTTCTGCGTAATTTTACACTGGGAGTTT
ATATGAAAAATTTAAGTGAAATGAACTTTAAGGAATTTATCAATATTTCAGAAGAGGAAT
ATGACCACCTTCGTGATAAGTTCGGAAAACAAAAACGTTATGGCGACAAGCAAATCGATT
CACTAACTCAAGGTAAGCGTTATCGTGTAGGACGAGTTTATTATGACGTTTCTTTTAATG
ATAAAGAGACAGCCAAGAAACTTGGAATGCGTTGGGATAAAGATCTTAAGACTTGGTATC
TGAATGTATATGATAAGAATCTAACCTGGAAAACTGATAACATGTTTCCGAAACCGAAGA
ATCTTGAAAAATTCTTCGATCCTCTTAATAAGAAACTTGGTATTAATTTCAAAGTAAAAG
ATTTTGATTACTACAAAGCTAAATAAGGATTAAAAATGAAATTCAAAGAATATTTAAATG
AATTAAGTCATACCAATGACGATTCTATTAATGAAGCCAATACTGTGTTCAACAAAACAA
CTGTTAACTATGCTCGTAAACGTGGCATTGATCTTGAACACCACGAAAAAACAGGTGATA
AGGAAGATGTTCTTTATTTTTACCCATTAGGAAGTGATGACGAACCTATGTTGGCTTACA
CCATAAAAGATTCTGGTCAATTATTCTTTAAGAATAATATTTGGCTGAAAAGAGAAACCA
AAGAAGAATTGCCACATTGGATTAAAGATGAAAAAGAACTTCGACGTGTTATTGACTTCC
TTGGTCAAGAAATTAAATCTGACCCAGAATACTACGCCTAATCACTTCATTTAGGTGTAT
AAATAATTTAAAAGCAAACAATCAAAAGGGTAGAAATTTTGTTCGAAGAATATTATGAAG
AAATGCTGTTCCGTAGGGACAAATTGAATTATAACTACTTAGGTATTAGTCGTAAGGAAT
ATCCAAAGTGGCCAGGATGGAAAATCATTAATCAATACAAAGAAAATGGTGTCAATATTA
AAGATATTGAAGATGAAAGACTGGACATTCTAGTGCGAAATTTCTACTATACACTGTACA
TGCAAGAAAATCTTTAAAAGCCTCATATGAGGCTTTTTGATTATAAGAACCCTTCTTGAT
CCCCAAAAAAATCTTCCATGGACATATATTCTTTCTTACCTTGTTCCATTAGATATTCTT
CATCGGTACCATCATCGAAGCTTCCGATTGTCATCATTTCACCAAAGTTAACTTTCTCTG
ATTCTGATAGTTCAGAATCATCATAAAGATTCTTAACCAATAGTTTCATATCTTCAAAGT
TTCGACTATTACAGAACGGAACAAATACTAAACCAAGTGACATTATCATATCATCATGTG
CACCTTCATCAGCTTGATACTTGTTGTTGATCAAAATGAACTGGAAGAATTCTTGAATAG
TTGCTCGATCCACCACTTCCAACTTATCATTTTCTATAAACAACTTAAGCGTTTGTAAAA
TCTGTTTTCTTGTTTTTGGTGTAGTTCGGAAACCAGGATATTTCTTCTTCCTATTTCGAC
CAACATCTTTATCATAATGTAAGTTCTCATATTCATAATCATTCTTCATTTGGTCTGCAA
TACTCTGACCCGCACCTTCATTATTTTCGATAATCAAGTATGGGTTATTATACATTTCAG
CCCATTCATTTATGAATTCAGGCATTAAGAGATAATCTATTTGAAGTTGAGCAGCAGCCA
CTTGTTTAAAGTTGAAATCTGTTATATCAACAACTTGAACAGCAAAGAAATCTGTACCAT
CTTTGGCAGCATCAACTGTCATTATGTACTGATGACCCTTCTCAGGGTAGTGATAGATCT
TCAACTTACCATCACGAATCTCTTCACATTCTTGTGATGTCATCTGACTTAATTTCTCAG
CACTAATCAATGTACTCGAAGAACCTAAGAAATTACACTCAAAGTTTTGACGCCAGTACT
GCATACCATGTTTTGCAATAATACCATTCATAAAATCTTCGGGCTTCATTCTTTGTCCCT
TAGCATTAAATCGCGGCACGTCCTTCCAGTCAACCTTAAATAACTTATATCCGTTACTTC
TTTCACCTGGTTCTTTAATACCAGAACCTTCACTTTCATAATGCGGACTTGCACCCTTAA
CTAAATCATAAAAGTGGTTCATCCCTTTTGGTGTAGATAGAATTATATTTTTCTTCCAAG
ACAAAGCTGCCTGTGATGGTAGGAAAGAGTCAATAAATTCTTCCCAAATGTTTGGTCTAA
TAAACGCAGTCTCATCCATAACCGCAACGTGAATCGAGAATCCACGAAAAGCATCTGGAC
CAGGTACATCAGTCATGATACGCATATCATTCTCAGCTTCAATATATGACTTATTCCAAG
ATTTTGTACCCGGGACCATCCATATTGGCAATTCTATCAATATGTTTTTAACGTTCGATA
GGAATTCCCTTGCCATACCACCTTTGTTGGCAACGATACCAATATTTAATTCAGTTTTGA
AGCAATACAAATGACTTAGATAAATTGATGTTGTAATCGATTTACCCGATTGACGTCCCA
TTAATCCTATGATCCCTTCCGAATCGTCGTCGAGTTCAGTGATAAAGTCGTTCTGATATT
CACGCATTTCTGGAAAGTTTACACCAGATTTGGTTCTAATCTTGACATAGTTATCTTTGA
AATAGTGAATGTCCTCAGAACATCGTTTGATTTCTTCAATGTGTATTGGATAGAGAGTGA
TCTTCGAAAATGACTTTTTCAAACGGCGGTTCCCCATGAATGACATTCTATTTCCAAATG
CATCCAAGTAATACTGCTCTTCATCCTTTGGTATATCTAAGATCTCAAGTGCAAGGTGTT
TCCCTTTATTACCAAACGATCTCATCGTCTCAAGTAGTTCAGATGTTATCTCACCTTGGT
TCTTCTTGAAATGCTCAATTACCTCAGGAGTAAATAGCTCATCTAGTTTATCAGCTAATT
TTTCTTCATTTTGGCTCATAAATATCTTTACATCCTCATATGAGTATATTATTATCTTTA
TATCCTATTTATAAAGAATACACATTTGATTCATATATGTGTATTCTTGCCTGATAATCT
AGAGGAATATGTTATGAATGAAAACCAAGACCCACTAACTCAATCTGAGGAAATTGATGA
GTTGGATAAACTTGACTTAACTGATGGTGAATGGAAACTTTGGTCATACCTAAATAAAAA
ATCTGGTCCATTCAATACAGCTTTATTTGAAACAATCTTTCAAGCCGATTGTCTTATGCT
TAAACAACTAGAAAAGGTGTTTACCGAAGAAGTTCAAGCATATCGAATGTACAAAACTGT
TCCAAACTATCTTTTCGATCTAGCAAATAAGATCGAAAACGCTTCTCGATAGTATTGGTG
ACTATATGAATTTTGTAATTAAACCTAACAAGTGGCTGGGTGATGAAGTTACTGATTATT
CTAAGTACATCGATGAATGCGTTAAGGATCCAAGTCGTCAATGGACAGTAGAAGGAAGAC
AATCAGAGGGACGTTATAAGCGAAAAAAGGACAAAATAATTCGGGATCTTTGCCAAGAAG
AATTTGGTGGTCTTTCGGTTGAAGAGATTCGTGAAATTCTAATGAAAGAAAAACCCGAAA
ACTTTATATAGGTCAACGAGAATGAGAATGAAAAAGGTATTCTTCATCCATCAAAACACA
AAAGCGATACCTATGTATAGTGGTTGGGTACACGTTCCATCGGACTTTATCGTTATGTCT
GGTTATATCTTAGGTAACGATCCAAATCACATATACAATGATCGGGAAATGACCCTAACT
TTTCAGAACTTTATAGAAGGGGTTGTTTGGGAAGATGAAAATGAAGCATGTGAAGTTCTT
ATAAAGATCATCGAAAATATCCAAGAAAACCTAAGTTTAAATATAGAAGGACAATATCAA
AAGCTTAGGAATCGAAAACCAGAACTTTTTATATAAACTTACTTTACTTTTGTTGATAGT
GAGTTATAATTGAATTAAATCAAAAAGGAAAAAATTATGTACGGTTTAAGTGTAATTTGC
GCAGCCATGTCTATATTTCTAGTATATCACTTAGAATGTTTAGCACCTGGAACGTTCCAC
GAAATCCCAGAAATATTCATGGTCACTCCTGCACTAGGAATGATAACTTCTATTATTATG
ATTGCCATTACGAAACACGAAAATGAGTGTTCATCTGAAGTGATTGAATATCAAGTTACA
AGAAAACGTACTAAACGTTTTGGATTCTAGGATACATATATGGAAATTGGAATTGTGATA
CTCGTATTCTTGTTTAAACTGATGGTTGAAGATGCTCACAAAGAAGTGATCGCAACACAT
GACGTGAAACTATCAGCACAAGATTATAGACCAAATGGTGAACCCGCTGTTTATTCACAG
TGGGTTCGTGTAAAAACATATTATCGTTAAGGGTGAATAAAATGTTCTTTGTTATCAGTT
TTATTTTTATTTTGTTAGGTGGGGTTATAGGTGCAACAGCTTCTTCAATTTCATTGTTTG
CGTTTGTTGTAGGTATGATTATCAACACAGTATGTCAAATCCAGTGTTATAAATGTATTC
GTGAAACGGAGGCTAAATGCCATTCAGAGGAAAATTAAAATTTCGATTAAATGAGAACAC
TATTTGGATTACTAGTGATCTTCACTTTGGTCATAAGAACATCTTAAGATTCTCACCTGG
CACTCGTCCATTTGAAAATATCGAAGAAATGGATGAAGCTCTAATTAAAGAGTGGAATGA
CAAAGTTCAACCAAATGACATTATCATTCACCTTGGTGATCTATCTTTCTACAAAGAAGA
GAAAACTAAAGAGATTCTTTCCCGACTCAATGGGCGTAAGATCTTCATCCTAGGTAACCA
CGACTGGGTAGTGAGGAATCATATCAAGGTTGGTGATTATGGAATTGAAGGAATCTATGA
TTATCTTGAGATGAACGTCGATGGTACCAAAGTTTGCTTATTTCATTACCCAATGCTAAC
TTGGAATTCAAGCCATTATGGCTCAGTTCATTTCTTCGGTCACTGTCATGGTTCATTACC
AGAACAAAAAGGTAGACAGATGGATGTTGGGTATGATAACATTGGTTACATTTCTAATAT
TAAAGAATGCATGGATCTAATGCTTCAAAAACCTATTAATAAAGTAGATGGTCATTAATA
TGAAAAGAATTAATAGCAATTCACACATTTTTTCTAACCTCGAAATCGCTTTAATTGAAC
AATCGTTTGAAGTGATTGAAGAGGTGTATTCTTCACCACGTAAGGGTGTACCACAGAGTC
AGTATGTTATCAAAATTAATGAAGGGGAAGTTTTCTGTCATGATAAGAATGAGATTATTT
CTATGCCCAAATGCCTAGTAGGGATGTGGATACAAGCATATCCTACTGATAATGAGTGCA
TTGATTGTCGTGAGAGAATTGGCAGCCATATAGATAATTATAGGCACAGGTCACCATGGT
CGAAGTGTGAACGTGTGGAGAAAATATCATATGAATACAGAAAGTTATAATCTTTTTGAT
AGTGATTTTCTATCGAAATATGAACTACAATCGTTAGAATCTATTGATCGGTTGCCAACG
AAACGATTATTGACGTATTTCAAAAAGCACAAGAAAAAGAAACATTGGTTTGTTTGCGGG
TGTTGTGGTGAACGTCTTTTCTACAATGATCAAGATAAGAAAGATGATTATCAACTCCAT
AAATACTTCAAAATCGTTAAAGAAATGTTAGATGAAAGAGAAAACGTGGAGAAACAATGA
TAAAATATAAAGAAACAAAGGTCATCGATTGTTACGATCTAGATGAACTTGTTATGAAAA
CATACGGTCGTCAATATTGTTTTCAACAGCAAGATGGGTGTCAAGGTAGGGGACATGTTA
ATATAACCGTTCCAGAAAATAATTGGGATTATAAGAACGATACTATCCCTGAAGTGGTTA
ACGGCGATCAAATGGGTGTTTCTTTCAAAGCGTGGCTTGATCGAGATCCTAAACAACTTC
TTGAAGGTGACGATAGTGAATTTAGTCTTAAACTGTGGTGGGACCGTAATTTCTACCCAA
GTCTAAATATGGTTATTAACGATCTCCACTCGAAGGGTCTTATTCCAGAAGGAGAATATG
TCATCAAAATCGATTGGTAAAATGTTTAAATTTTCTTTACTTTGATTTCAGGACAAACTA
TATTAGTTATAGAATAAGAAACTTACACATCTAAGGAACTTTCATGAAATATTCTGATTT
ACATATTGATTCATCTTTGGTGGTGAAATGTACACCATTTCACTCAGTTGGTGAAGTAAA
ATTTGGTTCATATCAGGCTAAACCATATGATATACCTGTTCATCACATTGATAAGTTTTA
TGTTCATCAACAAGGTTATGCATATGCAATCGTTTCACACGAAAATGCGGATGAACTCAA
AGAGAAAACCAATAAACTCATTCGAGTTTATGCGAAACATTACAAAGATAAAGCAAATAA
ATGTAACGCATATTCTAATGCAATATTATCATTAATTAAGTAAAGGTCGAAATGATGAAA
TTAAATGTCGATGATCTAGTTCAGAAAAAGCTAGTCATTAAGAAAACTTACACAGATGGT
CCATATAAAGGTCTATCTGTTCTCAAGTATCACAACCGTGTATTCTATGACAACCTTTGG
GACACTGATGAACGACTACTAGAATGCCGTGGAACAGTCGTAGACGAAGATGACAATGTT
ATTGTACTACCATTCAAGAAAGTATTCAACATGGGTGAGAACGCCACTCACGTCGATCCT
GAGCGTGAAATCATCGCACCACGCAAAGTGAACGGCTTCTTAGGATGCGCTACTCAAACT
GAAAAGTATGGTCTTATCATCTCGACATCTGGAACATTAGATTCAGAATATGTTCAAATG
GCACGTAAATGGATCGAGAAAGGTGACACTTCAGAGATGTTACCAGGTGTAACATACCTT
TTTGAAATATGTGATCCAGAAGACCAACACATTGTTCCAGAAGAATCGGGTGCATATTTG
ATTGGTTGTCGTAACCACGAAAACCAAAAGTTACTAGATGAAGATTACCTAGATATGTTA
GCTTATAATTATCTTGGATACAAACGCCCAGAAGTCTGGCGTGGTTTGTATAAAGATCTT
CCTAGTACCCGTATGGAAGGATACATGATTCGAGATGCTCAAACTCAAGAGACGTTAGCA
AAGTTGAAGTCTCCATATTATCTTGTTCGTAAAGCAATGATTCGAATGGGTAAAAGTCGT
GCTTCATTGATGTTCAACAATCCAGATGAATTTCGCAAACAAATCGATGAAGAGTTTTAT
GATTTGCATACTCACATTATCAAAACTTACACGTTAGACCAATACGTTGAATTTAAGTTA
GATGAACGTGAACAAATCTTAAATGAGTACTTTACATATGCCCAATAAGTGTTTATTCTT
ATATCATAAACTAAACTTTTAAAGGAATTCACATGAACGTTTTGATTCGAAATCAGATCA
ATTCATTTAAAGATGAACCAACATTGTATATCATATTTTCATTTATGATCATCTCATTGT
TGTGTGGTTTATCTTTTGTGGGATTACTGGTTTATAGCTCAGCGACTAAAAGTGACGTTG
TTCTAAAGCAGGTGTATAACGATTATGGAATTGTTAAATCTGTCACTGGGTGTGAACGTT
CTAAATACAGAATGCATTGTAACGTTCTTACTACCAAGTATAAATTCACGAGATTGGACG
TTACACAATATCCAGGTGATGATATGTTATATGATGGTGACAAAATCGGAGTGTGGAAAT
ACCATTATGAAGATCGTATAGAAACCAAACTCGGAAGAAATGGTTATGTTCGAAGTTACG
GTGTTTGCCATTGGTGGATGCCATGTTACCCAGATTAAATATTAAAATTCGTATTAAAAA
GGATCTATAATGAAAACTCTTTATATTCTACGTGGTGTGTCAGGTTCTGGTAAAACTACA
TTAGCCAAAACTCTCGAATCTCAGTTGCCTCTGGCGGTAGCCTTTTCTGCAGATGATTAT
CACTATGATAAAGATGGCAATTACAACTTCAGTTTTAAGAACCTGAACAAAGCTCACCAA
AGTTGTCAAGCATTGGTCGAACAATTCTTACAAGATGATATCTGTGAAAACGTAATCGTT
CACAATACGTTGACAACAGACAAAGAAGTGCGTGTTTATACGGATCTAGCTGAGAAGTAC
AACGCAAAAGTGGTTTCTTTAGTAGTAGAGAATCGCCATGGTAATAAGAATGTCCATGAT
GTACCATCTGAAGTTCTTAAAAACCAAGAAAAGAAACTCGTCAATTCAATCAAACTATCG
TGAGTGAGTATGACTAATCTAAAACCATGTCCATTTTGTGGGAACGATGAACCCCATTTG
AGTACTGTCGGTGTTTATATTCAGATTAAATGTTGGGATTGCGGAATTCAAACTCCGCAA
TATCACCACGGTGACATCGAAGAAGAACAAGTCATCGAAGATTGGAACACACGCTTTCAA
GAATCTAACCAATAAGGTGGTTAAAATGAGTACTAACCGAAACAGTGATGATATCAGTAC
ACTCATCCGAAGTAATGAAGTTCTTACCGATATGTTAGATAACATGTTGTGTGAGTGTTA
CATTTCACCTGAGATGATGATGAACTATCAAGAAAATCTTTTGAAGTGTAAACGATCCAC
TCAAGTAATTAAGGAAAAACTCGACCATAGTCCAAACCCACCCAAACGTCCAGTTGGGAT
AAAAAATGTGAAAGATGGTTTATAAAAGTGTTTACTTCTATAATTAAGATGCTATAATTA
AATCATAGTTAAGAAGTTATTCAAATTTATCTCTAATGGAGAATTATCATGGAAAACACT
AAAATCAAAACACTAATCGAGCGAAATCTTCCTTTTTCGATTTTCACAAAACCGGGACAA
GGAGTTGTTACCAAAACCCAAACCATCGCTCAAGAACTTGGATATGAAAGTGTATTCTTT
GGTTGGGGAAGTTCTTTGAACACACTCGGAAATCTACAATCACGAATTGAGGACGGCGAA
AAATTCATCTTAATCCTTCAAGAGTTTGATTGCATCCCATATAATGTTGCTAAAAATCTA
TTGGACTTCATCGAAAATCGATCTGGCATGTTCCCAACAGCTATTATTCATCATTCAGAG
AATGAAGTAACACAAATGTTAAAAGATCGATCACTACAAGTGGAGCTATAAAATGTTTAA
ATCCATGGCTATTATTACTTTAGTTTCCATTTTAAGTGCATGTGATAATTGGAGTTGTAA
AGGTATTCCCGAGGATATACTACCTGCCACCAAAGTAACCGTAAAATATCTCAATGAGAC
TGGTCGAGTCCAAGAGAAGTGGTATGATTTAGCTGGAACTTGTTCATCTAGACAGAATCC
ATCATATACTGTTATTTTGCTCGATGGAACAGAATTAAAGGTCACATATTCTCATTTAAA
GGTATTAAAATGAAAGCAAAAATTTATCTAGTTGGTGGTGCAGTTCGTGATTTGGCACTG
GGATTAGTTCCACATGATTTCGACTTTGTGGCCGTAGGTGCATCAGAAGAAGATTTTCAA
GGTTTTGAAATGGTTGGACAAGACTTTCCAGTTTTTCTAGAACCAACGCACGGATGGGAA
GTAGCACTGGCACGTCAAGAACGTAAAAATGGTATTGGTTACACTGGGTTTACTTGCGAA
ACCCAAGGTGTAACACTTGAAGAAGATCTTATGCGTCGAGATTTAACTATCAACGCTATG
GCAGTTGAAGTAGATTGGGAATCATCAGTTCGACTGGGTAAACCAATTCAAATCGGCGAA
GTAATCGACCCATATGGCGGCATTCAAGATCTTAATTCAAAAACATTGACAAATGTATCA
AATGCTTTTCGTGAAGACCCATTACGTGTTCTTCGTGTATGCCGATTCTTATCGAAGTAC
CCAGAGTTTGAAATGTCAACAAGACTAATGAATGAAATGATTGCTTGTTCACATGAACTC
GATGAACTCACACCAGAAAGAGTGTGGGCAGAAGTCGAGAAAACATTTGAAACCGAACAA
CCAACTCGTTTCTTCGAAACTTTGCTCAGTATCAAACTAAGATCTGAAACACAAGGATTC
TCTTTCACTATGTTTGAAGATCTCTTCAACTTAGCAAAAGCTGAATCAAAGAATGATTAC
CACCAAGAGGCAAATGCTTTTGTTCATACAATGATGGTTCTTGAAGATGCTGTTCAACGT
TATAAAGATCTTCCGCAGAAAGAGAAAAATGCCATCTTCCTAGCATGTCTTATGCACGAC
TTAGGCAAGTGGCCAACCCTCAGAGATACAGGGAAAATGCATGGTCACGAAAAAGACGGT
ATTCCGTACGTTAAAGACTTTTGTGAGCGTTTTAAGGTATCGAAGATGCAGAAGGAAGTG
GCTTTGATAATGACGGAGTACCACTTGCGAGTGCATCAGATCCTTGGACGTAATAAGGAT
AAGCCGAGTAAGCCGAATCGAATTATGCAATTTTTCGAATCGACGAATGCTTTGAAGAAG
CCTGAGCAATTTAAGTTAATGTTAAAGGCTTGTGAATCTGACCATCGTGGACGTATTAGT
AAAGAACCTGTTACTGTTTACAATCAACGACCTTTCTTGGAGGCTTGTTTGGAAGCTGTA
CTAAATTACAGTACAAAAGAGTTATCTGAGAAGTTGGTTGAAGAGGGTGTTCGTGGTCGA
GTTATTGGTCAACGAATTCGAGAACAGAGGATTAACGAAATTCGAAAAGTACAACAGAGT
TGGTCTGATAAATTTAAACACGAAAAGGAATAATAATGGAGAAAAAACCAGAGCAAATTG
GTACTAAATACAAATACCGAGCGTACTTCTTTAATAATATGTACCTACAAGGTATTCATG
CAGGAGTGCAGAGTCAACACTGCACCGCTGAATTATTCACTAAGTATAATCCTTTCAATA
CGATTTTCTTTGATGAATCACATGCACTTAATCAGGAAATTCTACATGATTGGGCATCGA
AAGATAAGACCACTATCGTGTTAAATGGTGGTATGCAAGGTCAACTTGAAGAACTTATTG
CATTATTTAGTAATAAAGAGAATGTGTTCCCTTGGGCATACTTTAAAGAGTCTGACTTTG
CACTAAATGGTGCATTAACAAATGTGGGTATTATCTTGCCTGAGCGAATTTATAACTATG
ATAAATTTGTTGAGAGTAATAAGATCGACCCAGCGGTACAAGTTCCTAAACTAACGGATT
ATGAATTACAAATCGTTCAATCACTAAGAGGAAAACAACTTGCCAAATAATTCCAAAAGA
CTAAGGAAATTGAATAAGCAAACCCTTCAATGGTTAGCGAATGAAGAACTTCAACACATT
ATCACTAGTGATGGATATACTAAATCCACCAAGAAAATAGCGAGTGATATATTAAAAGAA
CGTTCTGATGCATAATAAAATGACACTTCGGTGTCATTTTTACTTTCAATTGTTGTATAA
AATGTTATAATTCTTATAGTAAATACACGTTTTAAGAGAATTATTATGAATCTATTCTAT
CTTCATGAAGATGCATCCATTTGTGCTCAAATGCACAATAACAAACACAATGTCAAAAAA
CTATAATAAAAGGATTTTCATATGCATAAGTGCGAATTGTGTGGGAAGAATTTTAATAAT
ATAAATGGCCTATCAAAGCATATCGCATTTTCCCATAAAGAACTTACAAAAGAAGAATAT
TATAATCATCACATAGGTATTTCCAATAAAATATGTATTTGTGGTTCAGAAAAGAAGTTT
AGGAATTTATCCGTAGGATATCTAAATTTTTGTTCTCAAAGGTGTGCCTCCGATAATAGA
GAACCAGTGAAATATTGGGAAGGAAAGAAACAACCACAAGATATGATAGATAAGAGGGTT
AAAAACACGGACCAAAAATTAAAGCAGAAAAAACGTGAGAATACATTGATTGAACGTTAT
GGGGATAAATATTACAATAATCCATTAGCTATTTCTAAGGGGAATAAGGGCAAAACGATG
CCTCAAAGGACGAATGAACACTCTAGAAAAATAATAGAATCTAAAATAAAAAATGGAACA
CTAAATCATTCAGAATCAACACGTTCGAAAATAAGACGTAAAGTTTTGAAAAAATATCGT
TCGGATGATGCACCAGTGACAGTCAGTGAAAATAATGGTGGTTCGTCAAAAACGGGTTAT
ATTAATGATATATTCTTTCGTTCATCATATGAAAAGATATTTATCGAATTTTGTATAGAT
AAAGACATCCTAATTGAATCGGCCGAAAATAAAAAATTCCGGGTGCGTTACTATGACAAA
AACAATATACCAAGATTTTACTATCCAGACTTTTATATTCCACAATACGATAGTATAATT
GAAGTCAAGCCCAAATCTATGTTAACTATGGATATAAACATAAGGAAAATAAACGCCGCT
CAAGAAATTTATCCAAATTTCTTCATAGTGACTGAAGATGAACTAGTTGATTTAAATGCT
TTATTTGAGAAAATAAACCAGGGAATAAATAAATGAATATTTTCTACTTGTCTAAAGATC
CGGAAAAATGCGCTAAATACCACACAAATTCTCACAACATCAAAATGATAGTTGAAGTAG
CTCAAATGCTTTCAACTGCTCATCGTGTACTTGACGGTGAACTTCATGTTGTTCAGAATC
CCATCAATAACCGTAAGAAAAAGATCTATTTAATGCCAGGTGAATCCCATACGTGGATTT
TCACTAAACCAGATGACGAAGGCATTGTTCGTGCTAAGTCATCTTTTAGCACTTCCTTAT
ATGCAGCTACACATATCAATCACCCATCAGCTGTTTGGATTCGTGATTCCATAAGTAATT
ACATCTATGCATATTGCTTATTAGAAGAACTATGCAAAGAGTATACATACCGTTACGGCA
AAACTCATAAGACCGAAAGTCTGTTAGACTTGTTTTCTGAACCTCCTAAAAACATTTCCA
ATAAGCCATTTTATCAGCCACCACAATGTATGCCAGATTATTGCAAAGATGAATGTTCTG
TTAAAGCATATCGAAATTATTATGTACAAGAAAAGTCTGATATGCTAGAATATAAGAAAC
GAGAAAAACCATATTGGTTAAATTAGGAGACATCACATGTCACAACTATCACACGATGAA
ATCGTTCAAAATGTACTAGGAAACTGTGAATCATTCGAGGAATATGAAGTCTCGATTGCA
GCAGGTTTAAAAACGCCTGAAGAAGTAACCGAAGATATTCTTTTTTTACTCAGTGTTATT
CAAAGCCGGAGTTCTCATGGGAAAGATGTTCAATAAGTTCGTTCGTATTATGTTCCCAAG
TGCAGTTCAAGATTGTGCAAAAGAAAAGTTCGAAGCATATAAGAAAACATACGAATATGA
AAAAATTATTGAGGATGAAATCCGAAAACGTCTCAAAGATGAGTTATTCAAGGATATATA
TCAAGAAAATTTTGACATCCGAGACTTTCATCATGAACTCGATTACAAAAAAGTGTCTAT
TCCTTTCATATTAGATAATTATTCGGTGGCTTCGATAAGAGTTGGAATATCTTTTCCGTC
TGAAAGGTACGATTCATTTTATGAATTTGGAACAGTCGGCGAACTAGTGCACTTTATGGA
TTCATACATAAAATCCAATCTCACACATAGCTATATATTCTCTGGTTTTATGCTGTACAT
TTTTTATAACCATCCAGAATATGGTAGATTGGAACGTTGTGAAGTTGTTTTGAATAGTCT
GGACAATAAGATCTATCGAATCACTGAATTAGAGAAAATCTTCATGACCATTAATTCTTG
GGTTGAAGATAAACCGGAGTTATTAATATGAGTTTGAGTTGGTATGAAGTTAAGACAGGT
GATTACGTAGGGTATAAGTTTATTTCTACCATTCCAGGAATGGAAGATGTAAACGGTTGT
TTTATTGCTAACGTTGTTCCACAAGATGACAACGGCATTCTTGACAATATTGATATCCAA
AGTTTCGGTATACTTGAACACATTAATCTACGTGACCTAAAATCATATACACCAAGGAAT
CAGCTAGATGAAATTCGATTAGAACTTAAAGAACAAAATTTTGTTAATAAGAAACCGCAT
ATTTATCAGCCAATGTCTTCTCATTACCACATTGAATTATTATTCGTTGGACAAACATAT
GATGAAGTTGAATATTTTTTCGTGAATAATCTCCCAGAGGAATTAATATGAATCCCAGAT
GGTCAGATGTTTCAAATGGAGAATTCGTTGTATATACATTTAATCGTATACAGAATAAAC
AATATACTTTTATTAGTAAAATAGAATGCGTGTATGATGACGAAATAGTATGTCGAGACA
AAATTGTAATTGGTGAATTGCCAGCTGGGTGGTTAAAAGTTAAACTTAGTTTTACCGAAG
AAGATACATATCACAGTGGTGACTCGAATTTCGTTTTACTTGGAAGAGATCTCAAAGATG
AAGATGATGCAATGAAATTCATCGGTCAAAACTACCCGGAGTTATTAATATGAGTACACA
AATCGTTCTAAGTTGGAAACGGCTTATACCAAATACTTTTGTTATTTATCGATACAGTCG
TGGAAGTGATACAGACGGTATTTTTATCTCTCACATTGACAAAGTTGAAAATAATCAATT
AGTATTAACCGACAAAATTTCATACAGTTCTGGTCATCCAGCTTTGGATAATATCAAGCT
AAGTTTTGAATATGTATCGAAGTCCGAAAGTATATGGAGAAATGGATCATACCCAGCATC
TTTTGAGTTATTAGGTGTGTTTTCAAACATTTTTGAAGCCGAACGTTATGTTTATGATAA
TCTCCCAGAGGAATTAATATGAATTTAGATTGGAACATCATTCGAGAGGGTGATATTGTT
TTATACAAATACACCAACGAAGAATATCCAGACAACTGCCCACCAGGGTATTACATATCG
TCGGTTATGAGAGAAGGTTCTGAAGGTGTTGAATATACTGAGGAAGGCTATTTCGGACAT
GGTGATGTCGAATTAGGAAGGTTTTTCCTACGATACGAAAAAATCACGGATAACCCGAGT
GTTTGGTTTAATTCAGATGGTAACATTACATTTATAATGATTGGTGTTTATAAAAACTTA
GACGATGCCATAAAATATGTAACAGAACACTTTCCAGAGTATGCAATTTAGGTTATAATA
TCAACAAAGTTAATATAAAACAAGAAGGAATATCGAATGGGCGGTAATGTATCCGTAAAT
CGAAATGGGCAAGTTTTTAAAGCACAAAAGATCGACCTAACAAAAGTTGGGGTTTGCGAG
TTTCGTGCTAAAGTATTGACAACCATTGCTAAACTGAATGCAATGTTCAAAGAAGAATAT
GGTGAATTCCTTTGGAACCCAAATGGTGCATACCAGGAATATTTCAATGGAAGTGCTTCA
TTTGTACTCAACCTAAACATGGAACCAAGTGAACTACTCAAGCATAAATCACTGGTTGGT
GATATTGATATTGTTGTTCCTGATACACGTAAAAAAGAACTGTTTTCTTTATTAAAGAAA
CTAGAAAATAAACAACTTTTGACTTATTCTCGATATATCGGCAACAATAAGTTAAAATCA
TCTAGCATCGGTAATCAAATCAACTCAATCTTTGAGTTCTCATTTCAGAATGGTGAGAAT
GTCAATGTTCAGTTTGATTTCGAATTTGTGGAATTTGAAGGTGATAAGCCTACAGAATGG
GCAATGTTCTCCCATAACTCGGATTTCCGAGATGCTAAATTGGGCATCAAAGCAGTAAAT
CACAAGTACCTAATTCGTGCTTTAGTTGGTGCTGTCTCATATCGTCCAGATGTAGCAATT
GCAACCGCGAGTTCTCGACTTGGTAGTGTTATACTCTCTAAATCAGTTAGAGATCGTCAG
GCTAGAATGTTAAAATTCTCAGTTGGTCGAGGGTTGAGAGAAGCATATGAACCAATTCTA
GATGAAAATGGAAAAGTTCTATATATGGATGGAAAGTATATCTATAAAATGACTAACTCC
AAAGAATCTGAATATATCACGAACATCGACGAAATGGTTATGAGAATATTTAGTCTCACC
AAATTAGACGATTTGGATTATGAGAGATTCTATCACTTTGGTGGATTAGTTGACTTGCTT
CATAAATACACATCCAAAGAAATTCAACAGGAAGTACACGACCGTTACCTTCATCTTCTA
TGGAAACCAGAAAATGGAAGAGCCCAAGAACTAGAAGCTGGAGACCCAGAAGCTGACTTG
AAAGCAAAACTTCCTGGTTATCAGTACTTTGTTAATAAACTTGGATTGGAATATAAATCA
GAAGTGTACACCAAAGAATATTATAAAACCTACGGTCAAAGGAAGAGTTAATATGTTTGA
TGCGAATGCTAGGCATGTTGAGAAAAATCAAATGTTTTTCGTTAAAGTGGTTTCAGTAGA
TGACACTAATATATTCATAAATAAACTTTTGAAAAGGGAACATGTATATGCATGTTCTAA
AATCGAAGGTGACACGAACAATTATAAAATGCGTATTTTCTTAAATAAGACATTTCGTGA
TTATATTACCTTTGAAGATAGTGAAGATGGCGATAATGACTTTAGGAACTATTTTGTCTA
TTCTGGTCGACTAGATGGAACTGGTTTCATTGATAATCAAGAAATGGAAAAAGCTTTTCA
ATTCCTTGGTGGAAAATGGCAATATAATTGATGAGGTGCATATGAACGTAGTAGCATATA
ACATTATGCGTAAGATGGTTCAAGAGCCAGAAAGTGTTGAATGGAAGATTGACAGAAACT
CTTATTATGTTCATTATATTGTGCATTTTAAAAATAATCATTTGATAACCATTACTTATG
ATATCAATAAAAAAACTTTAAGTTCATTCCGGTCATCTAAATGTCCATACCTATGTCACT
CAGATTGTCTAAGAATACTGAATGCATTGGAACATTCAGATGCAATGAAAATTAGGAATC
TTTAATATGAAAATATACAAAGTACCAGTTTTCACTGAAGTCGATAAAATTTCGCCTATC
GTCGATTTCGTAACGATAGCAGCTCAAGATAAAGACGATCTTTCAAGGATATGTTTCTAT
GAGATGACGACCATCAAAGAAGAAGTGCAACGACTTTTTAAGGCTAAATGTAGAAAGTGG
GATGATGATTACAACTTTAAGATCTCGTTTGAACGTTCCCGAGAAACTGGTCAGAATGTA
AGCATTCGCTGTTTATTTGAAGGTCAGTTTCAGATTGTTGTCTTGAAGGAACTTCAAAAA
ACTAGACCCGAACTATTCATCTGATATAATGTTCAAATATGAAGGAGAAAATATGCATTT
CTATCATGTCCTATACATGGGAAATTTCTTAGACAATGGTCGTTATCAAGTTTCGACTAA
TTCAATCACTGTAGTCGCTGAAAACTATGAACAAGCCTACGATATTGCAAATGAAAATCA
AATGGTAGTGTTTGAGTATTTCAAGGAACGTCGAGATCGGAATGGCAAAAGAATCCTCCG
TAAAAGTGAAACTTCAATACCAAAGACGATGAAAGCATACGGTTCTGGTCGTCCTGTTGC
GATAGTAGGTTTTCCAACCGTTCTATTGGCTGGAAAGTTTAGAAGAATTCACTCAGATGA
ACTACCAATATTAAAAACAAAATACCCAGAGTGGTTTATATAAGGATTAAAATGTCAAAA
CAACATTTAGATATATCCATCAAATCAGCAGATAAAATATTAGGTTCAGAACAAAAAATA
AGTGATTTCTTTAATAATAAGATAACTGTTGAACACAAAACAGATGGAGTAAAACTAACC
GTTATCAAACAAAACGATAATGGTTCTATTGATGATTATTTGTTTGCATATAAAGGTAAC
CTATTATTTCCTGGTGAATACGATTATGCACATGTTGAAGATCGAAACATTGGATGCTCA
CAATTTAAGAAAGTATTCGACCACTTTCGTCAACTACCAAAAAATGAAATTCCTGTTGGT
ACTGAGTTATTCATTGAGTTCTTAATGAACAAACCAACACTCAGCTCAAATTATACAAAC
CTGCATCAAATGGTTTTGATTGGTCATTCTCAATCAACTCATAATATTCACTTTGGTAAT
CTATCAACATCAAATAACGGATTTTATACAGAACAAAGAAATGAATATGCTAATTGTTTG
CAAATTGATGTTCCTCAAGTTTTGTTTAGTGGTTTCTTTAATAAAGAAAAGTTTATTGAT
GGAATAAAACAAACAAATCTAATGAAACTTTTCTTGCAATCAAATATCAATTGGGATGAT
AAAAAACAAACATATGAAGATCTAAAACGTTTGTTTTTGAGTGTTCCATCGGTTTATGGT
GGTCTTGAAGAGGGTGTAATTCTTCAATCCGAAAATGTGTTGTTGAAGTGGCAGCAAGAT
TATCAATTAGATAAAGAAGCTCGTTTTTTGATAAAACAGAAATACAGAGAAACACCAGAA
TTGGAATCCAAATATTGGGATAATGTTAAAAAAAGTGCATTTTCTATAATAGAAAACATT
GATATAAAACCAAATATCAATGATTCATTAATTCAATTATCAAACAAAATGAAATCATTT
TCTTTGCAATTCACTCATAGTAAGAAATCTGAACAAGACATAAAAGATGATATTCAATTG
AATTGTAAATCTCTTATTATAAAGAAAACACCTGGGAATAATAACGCCCTCATTATTGGT
AAATTCCGTGTACTTACAAAAGATGGTCACATGAAAATGATTGAAAAAGCATTAGAACAA
TACGATGATATTGTTATTTGTTTGGTGACTTCTAAAGAAACACGAAAAACTAAAGAATTG
CGTTCTAAAATGATTATGAAAGCATTCCCAAATGTTAGAGTAATTCATTCAACTAATGCT
AACATAGTTCGACTTATTGGACAATCACCAATCAACATCAATGCTATCTTTTGTGGTTCG
GACCGAGTTCAAGCCTACAAAGAACAGATAAAACATTCGGTAGGTATTAAGATCGAAGAA
ATCAAAAGAAATGATTCTGATATATCAGCAACGAAAGTTTTGAACGAAATCGATAATAAG
AATTATTTTTATTCTAATACACCAGAATGTATTCATGGGTTTTATGAGGATTTAAGAATG
ATTTGAATAGGAGCAATGATTTGACTGATTTTTCAGAGAAGTTTCAGAAATTAGATTCGG
GGTTTAACTCCGAATTTTTACAAAGGGCATCCCAAGTAACCACTTTTAACTTAAACACAA
GTGACTTGACCACGACTAAACATAAGCGTGAGATTCGTCATCTTATTGATGATAACTGGT
TCCCTGATATAGAGAACACTAAAGTTTATCGTCAAGGATTAGATAAGATCGAACTAAACA
AAGCCATCGAATATCTTAAAACTCAAAATAATGAAGGTTTTAAACGTTTGTATTCCTATA
ACATGAAAGGAATTGGACCAGGTGAGATGATGCTTTATTACATGGTTGATGGTGCTATTA
TTGGTGGGGGAAGTTCATCTGGTGTCGATTTGATTGTTGGTAAACACAATTATGATGAAC
CTAGTATCATTATTGATTCGGAGGAATATGAAATAAAGGCAGTTAAGTCTGTTTCTAATA
AAGTAATGGACGGTAAATTTCTCCATGATTTTAAATTGGGTGGCACAGTTAATATATCTG
ATTTGATGACTCGATTGAGAGAATTGGGTGGAGTTACAAAGAATGAGTTACCTGGTTCGA
AGGTAAATGCATTAAGAGATAATCCAGAATTTCTGGCTATTGAGGCGGATTTCAGGAAGG
AAGCATATAAATATTTCAATAATCACAAAATAATTTTTATTGATAATAGTCCTTCCAGAA
TGGGCCAAATAATTAATATAGGTAAAATAGAAGCTGATAGAATATTCATTGAACGTATGA
CATCAGGAACAATAAAACCATTAATTAAGATCTAATCACACGGAAGCTATTATCCTAAGA
TAAGGAAATATATGAAGATATTAGCTTTCACAACCCGAAATATGCGAGGGGTAGCCGGAG
AAGCTGCCCTTGAGCATTTCTGTATCCTAAATGAATACGCAGATTCATTCGATCTTTTGG
TAACTGATAAAACCGAAAAAAGTCGAGATCTTTTAAAAGAGAAAATGAATCTAAACGTTG
ATAAAGTATTCACATCATATACATCGGAATTTGTTGATAATCATCTTGAATACAAAGACT
GGTTTGATGTCTATGAACAACTCGATGTATCACAATTCCAAGATTATGACCTGTTATACC
TTTGTGGTGGAATGTTCTTCCCAAATTCAGGTATATCAGAAAAAGGAAGACTCAATGGGA
AATTTCCTCATAAAGTGCCACTAAAATTCATGAGTACAGCTCAAAAGGTGATCAATGTCT
TAGTGATACTTAAAATTCATAATGAGTACGGCGTACCATTACATGAATTAGCGTTTGATC
CGGACGAGTTGAATTGTTATCAATATGATGAATCTATTGCAACGAGGCTTGATGAAAATT
ATTATGTATATCATGGATATGATTTTCCAAAGTACAATGTGAAGAGATTGGATTCTGTTC
AGTGTGGAATAGATGTTAATCCTAATAAACGGGATTTGAGTAAGATTTACGATCTTACAT
TTGGTTATACTTTTAAGAATAAAGATCGAAATCTTTATATAGAAGAATTCACTAATTTTA
GTGAAAAGATTAATAATAAGAACGTTTTCATTCGTGAAATTGGTAATAAGGATGATAAAC
CCACCTTTAAGAAGCGAGATGAATATCTAGACTACATTGCAAAGTCACGATATACTTTCA
TGATGCCATCATACTGGGATGAGTTTATATCCGTTTTTCGTTTGATTGAGAGTATCAATT
TAGATTGTCTTCCAATTTTGAGTGACCATTGTAACGTTCAACCATTTAATGATTCATTTG
GAGTCGATCTTAATCAATTAAAAGTTTCAAATTTTGAAGAAAAAGGTTTACCTTCCGAAG
ACAAAAGATTATTATTACTTAAAGAACTTCAAGATAAAATAATAAATACAGAAAGAAAGT
TATTCAACGAGATGGAAGTCCCTGATTACATCGAGCGTGAACTTTCTGACTTAGATGATT
GGTAACTAATAAACAGGAAAAGGTTATGTCAAAACGTGGTTTTAAGAAATTTCTAGAGGA
AGAAACTGTTTCTGGTGATATTGCAACAGTGGATAGCAAACTAGATCTCACACGTCGAAA
TAAACACTTGTCAAAGGGCAAGAAATGTAAGAAGCATAAGCGAGTAAATTGCGAAGCTTG
TGAACAAGAAAAATTTGATAATTACGAATAAGGATTAAAATGTCAAATAAACAATATCAT
TTCTTTAAGATGATTAATAACGAAATCGTTTTTGGTGAAGTTCAGTCCATTCAAACAGAA
AATGGATCTGAGATCCAGATTATCAAACCATTTACGGTAAAAAGGGATACAATGATCCCA
TATATGTCGGATATTACTGGTAACGCACCAGCGGCTATTCAGATTCATCCTATGAATGTA
CTATGGGGTGTTCCTTTAGATGAATTCCCACAACTTCAAAAAGGATATGAACAATCCACT
TCGACAATCGAAGTACCGGATAAGAAAATCATCCTAGACTAAAAAGGGCCGTACGGCCCT
TTTTTATTATCCAATAGTTGGGTAATCCCACTTTAAACCTGTAGCTGAGGTACTATCAGA
GTAAAGTATCTGCCCATCTAAACCAGCATTCAACTTAACGAAACTAGTTCCGTTGTGAAC
ATACATATCTCCTTTAACACCAGCCACCGAATCAAGTTTATCATCCAAAGCACTCTGAAG
ACCGTTTACATCAGCAATTTCTGGTGAATATGTATCCGTTAATATCTTTTCCCATGCATT
CCAAATATCATTTTCTCTACTGCGCAGGTAAAAATTATTATCCCTTGCCACGAATTGAGT
ACCATAAATTGTGCCGTAACTACCTTGGTGTGGTATAAAGAAACCATGAGCACCAGAACC
AGTCGGAGAATTAACGTTAGTAGTCGTTAATGACATCGTCTCTGGTATGAAAGTATCCCA
ATCAGTAGCGCTTGTGTTAAATGCTGGGTTTTCAATACCAATTGCTCCTTGGTCTTCTGG
TAAAACACCCAGCTCAGCTGGTGTTGGTTTATTAGCAGTTGAATAGATATAATCCCAATC
ATTCCAAACAGATGAAAATCGAGAACGATATGCTAAGCGACCATTGTTGTTACCTGAAAG
GCCATATGGAATAGCAATTTGGGTTGCATTTCCCGAACTACCGTATGAAAATACTTGAAG
ATAATTATAACCAGTTGAACCAGCTGGTTTGTTTGGGTTAGCATTACCTATCAACCTTTC
ATACGTACCACCTTGAATTAGTGTATCAAAGTCAACCGTTGAATCAACACCAGCAAAGGT
TCGACCAGTGGCCTTATAAGGGGTTGTCGTATCAACACCAACATTCCCGTAAATGGTATT
TTCAATCACATCTACTTGAGTTTGTGTATAGTACTGAGTATCGTGCGTATGTGAATCATT
AGCTACCGTTACATCAATAGAAACGTCCCCAGAACCATCGAATGAAACTGAACCAGATGC
ATCCCCCGTTAATGAAATAGTCCTTGCATTCAATAGTGTTGTGGCTGTTGTTGCGGCATC
AGCTGATTCAGCAGTTTTAGCGTGAAGAGATGGAGTCAATATAGCATCAATCTTAGATGG
AAGCGTACCAATTCCAACAGTCCAACCATCGTCCCAACGGTCGGTGTTTAGATCGTACCC
GTGCATAAAGTCACGAACTGTCACCTGAGGATAAGACCAGTTTTCAGTTTCATCACCTAT
ACTAACAACACATTTTGAACCATCATAACCAAACCTAACAGGATATTGGACGCTGTTATC
TCCGATTATTATTGCAGTCGGAACTCTCCACTCTGACGCAACTGAATAAGTATAACCAGA
AACCATGACAGAGAATGATTTATTGGTTGAATAATCAAACACATCAACAAAAAATCGCAT
CATGGTTGCTGTATAACCAACCGGAAGTGTTACGTTAATAGCACCCGTTATTGATGAAAC
TGCATGTCTATAATTACCACCACCAACTACAGGGTGAAATGTGCCTGAACGAATACCTCC
ATCCGATACCAAATTCTGAGTAGATGTGATCCCAGGTGCAGACAATGGACCTGTCATCGA
GTCTCCACTCGAATTCACAAAGTTTGAATCAACTTCAGTTTTTGAATAATATCTAGTAGA
AAGATCGATATCTGTAGACGTGCCATTTTCATCAACGTATGTCAACGTATCATTCGAAAA
TGATAGCGATGTCAATGGTTCATCCTTCGAGTTAGCCAACATTATCCAAGCATTAATGGA
TTCACTCCACTTATATACTGCAGCACCCGGACCCGCCTCAATGTCAGCGATAGCATCGAG
TACAATCACTTCCATATCATCCAATTTTGGAGATATTGAATTCCTCTCAGCTATCGTGTT
GACAGTTTTATCGGCATTTTTGTATAAAATATTAGCCATATATTCTCTCTTTTAAATCGT
TAAAAAAGTCCTATTGAGACTTTTGTTTCTATATTTATACCGAAGGAATATATGAGTATT
GAACGGTAACCGCTACTCCATCAAACTGACCAGTTGAATCTGGTGATAGGTTATAGACTA
GTGGGTTGGCACTAACTGTAACTGGTATATCATAAGAAACGAAATTAGAATCCGTGTGAC
GAACTGTTGCAAAGTTAAATATCACACCATTTTTTGGTTCGTGACTCAATGTAATAGTAT
CCGAAGCTACAGTGATGTTTTCTGTAATAAAGATCGCACCACCAGAACTAATACTCGCAT
CAACCTCAGCTTTTGAGTACACGTCTAGATTCGTTCTAGCTGTAGCAGTATTAGCAAGAT
CGCTTAAGTTATTGGCGATTCTTAGTGAAAGTGCAGTATCTGCCTGACGATTGATAATTT
CTTGAGCCAATCCATCTGCGTTTATCTTAACCTGTGTGTCAAGCTTATTATCAGCATCTT
TTAAACTCGTAGCTGCGCTAATATAATTCGCTGTGCCGTTTGCACTATACGTGCCTGTTG
AATTCAAACCCGCACCAGCTTGAGTGATATTTAACTCATCCTGTAACCCATCTATTCCAC
TCTGAAGTGCAGCATCACCGGAACTAATATCAGTTACTAGCTCATTAATAGCTGCCAGAA
TCGTGGTTGAGGTTGTATTTAAAACCGTACTACTTGAACCAACTCGACCAACACGAGACT
GTTCTTCATCAGTGAAAGCGTTTGTATTAGCATTAGATTCATAAGATGATTTAATTGCAC
TTGCAGATTGAGCATTTAAATATACATCTTCATCCATTATTTTCTCTAATGTAGATGTTG
AGTATGCACCATCTGTAATAGCTATAACTTTGTAAATCGCCCATTTTCCATCACCATCAT
CTGTAAAGAAAATGTTATCACCAACACTCAAATCACCAGGGCCAAAATCAGCCGCCGCCG
TTGTAGCATTTGTTGTCGATAAGTTAGTACCAAGGTTTAGATTGGCATTGTTGATTGCTG
TATCAACTTCTGACGTACTATAAACATCTAAATTTGTACGTGCTGTTGCTGCATTAGTAA
CTCCTCGCAAATCACTTATATCTAACGATAATGCATTTTCAGCAGCAGTTGCACGAGATA
CTTCATTATCAATATTTGTTTGAAGAGTTGATTCTGCACTTTGGGCACGAGATACTTCAT
TATCAATATTTGTTTGAAGAGTTGATTCTGCACTTTGGGCACGACTAATTTCAGCATTCA
AATTAGTCGTTAGTGTACTTTCTGCACTTTGTGCACGACTAATTTCAGCATTAAGATCCG
TGGTTAATGTACCCTCAGCAGCAGTTGCACGAGATACTTCATTATCAATATTTGTTTGAA
GAGTTGATTCTGCACTTTGGGCACGGATTATCTCGCCATCGATGTCAGACTGAAGTGAAT
TGTCCTTAGCTGTCAAAGAAGCTAGGTCAGTTTCCAGTCCATAAATTGTACTTTTATATC
TTTGTAAAACAGCCATTTATTTTCCCTATTTTTAAAAGTTTCTATATTTATATTTTAACA
GCCATATAAGTAATCTGGCAATATTTTCCGTTTAGTGAATCCAGAGGGTCGAATAAGATC
TTAAGACCATCTGAACTGATTTCACATGTATATTCTGAATAAATCATAATAGTTTCATCC
TCAAATATCGAAGCGACTATGTTAATTTGATCATCAACTGCCTTATAAGGTAGTGATGCT
TCATTATTAGAAATCAACAAACGATCAGTCGTAACAAGTTCAGAAACTTGGGCTTCGGTA
TTACCAATATTCACGTAAGTTGAACCACTCCATCGATATATTGCATTAGTTTCTAAGTTT
AGATAAATTACACCAGATTCACCGATAGGCGGAAATGATGCAAAGTTTGGATACTCACGA
ATGTCATCAACGAATGAAGGTAATAAGTATGATGGTATTAAACCATTTTGATTCAATCCC
GCGTAACCATTTGGTTGGTTCTTATTAGCTACCAACTCAAAGTTTTGACCACTTAATCGT
GATGCTAGTTCCTGAAGTGCATCTTCAACGTTATCAGAATCTAAAAGATTCCCTTCATCT
AACACAGATACACGTGAAGCCGAAAGGGCATAGCCTGGAGGTGTTCCTGGATTTGGATTC
CCTGGAGATTCTTGATCAATAGGAGAGCCATCGACGTTGGTTGTTAATGTTCCATCTATT
ATGTATCCATCAAGTCCAACATCCCAATTAAGAATCTCTTTTTGAGTATAGAAATCACCA
TCTATTTCATTGATTCTCATCTTGAATTCTTGAATTCGTTCTTGTTGCTTAATTGGTGGG
TACAAATTACCAGCCAGACTAAGAACACACACTACACTGAATATATTTGTTGACAATTCG
TCGTATTCCTCAGATTCAATGTCAATAGAATCTAGTTTAACGGGAACCCTCGTTGGTTCA
TCTAGGTTAGTTGCATCCCAAACATCAATTTCAACAGTGGGGTTAAATTTCGGTGCGATT
TGCTCTACAATCTGAGTAACCTCGTTCATTCCCCTACACTGAAAGATCAGTTCAAATGTA
AAATTGTAGGGTACAGAATTATACAAATAATCAATGGTACTATCAGTCTTATACTGGTTA
ATTTTAAGATTTTTATTAGTCGTCCTCCCTTCCTCTTTAGCCATCCCTGACATGGTCAAA
GATGCTCTTGGAAGAACATCATAGTTCCCTTCCAATAACTGTTCAGTTGTGTACTTATCA
AGAATACGAGATTTCTCACGAACACCATACACAATTGGGATCTCCTTAGTAACGCTTTCG
GAAGTGCTTTTTTCGTATTGAATCTCAATATCATTGAACGCACCCAAAAGAGCAGCAGTA
TATTTTCGGATAGTTCCGTGGTGATAATATGACATTAATTCTTTCCTTTAAAATAAAAAT
TTTTAAGTATTTATACACAAAGTTATAGACTTCCCATAAATTGCATACTAAACTATCTAA
AATCATATTTAAGGAACTTAAATGAAACAAATAGGATATAATCAACTATATGAGAATTGC
GTCTTCATCCTCAATAACCGTCGTGAGATTGATATGATGCCTACTCCAAACTATGAACAA
GCAGTTTATGCAAAAGACTGGTTTAACAGGTGCCGAGGAGGAAGCGATCCAGTTTCATAT
GTAATGTCTATGAAATTGTTCATAAAGGCATACGAAACGTGCCCTGAAGTTTTCATTTAG
TTTTTCATTTAAGTTTTCATGTGATATACTCCAGACAAAATTAACAATAGAACCAATGAA
AGGAAAAAGAATGGCTAAAAAACCAGAACAAATTGTCGAAGAAACCCAACGTGAATCCAT
TATCAACCGCCCACACAACTTAGCTGGTTCTGTAAAACGTATCAAAAAAGAACGTTTCAA
TATCTCAAGTGATTCCATCAACTTCGAAGAATCGACTACTGTTCCAGCTTTAATCAAACT
ATTTATGGAAGCTTTAGACAACCCAATCGATGTTGCAATCAAAGGTGGATGTTCAGAGAT
TGATATTAAAGTAGATAAAAACACTATTTCTATTAAAGATAATGGTTATGGTGTTAGTAC
ATTAACAGATGATAATGGTGAATCTGTTGTTTATAAAGCATTCTGTAAGTACAATACTAG
CTCGAATTATGGTGCAAATCGAGGTCAGGGTCAGAAAGGCGTAAATGGTATTGGTGTGAA
ATTGTGTACTACACTCAGTACCAAGTTCGTGGTTGAGTCAGAAGATATTAACGGTCGTGT
TAAACTAGAAGCAACCGAGAACAACCTAAATCATAAAATCACGAAAATGAAACCAACCGG
AACGACTGGTGTCAGTGTTAAATTCTCTCCTGATTTCAAAATATTCGATGTAGACCACAT
TGATGAAGATCACATCAAGCGAATGTTCGAATACACACTTATTCAAGCACTAACTTACAA
AGACGTTAAATTTAAATTTAATGGTAAACGTGTTTCATATACAGATAAACAATTCATTTC
CTTATTAGATGAGAACTATGTGATTGAAAATAATGAAGATTATTTCTTTGCTATTCTCCC
TAACAAATACGATGACTTCAAACAAATGTCATTCGTAAATGGTTTGGAAACATCGAAAGG
TGGTACACACGTTGACTATATTATGTACCGTGTTGTCAATGGCATTCGTGAGAAATTGGT
CAAAAAATACAAAAACATTAAACCAGGTGACATTCGCAATAAATTAACGTTTGTTCTAGT
ATCAAAGAACGTCAAACAAATCGATTGGGATGGTCAGACTAAGGAAAGTATTACAACACC
TGATCGTGTATGGTCACAGTATTTCTCAGACGTTGATTTTGAAAAACTTGTCTGGAAGAT
TCAGCGCAAGAAAGAAATCATCGACCCAATCACAGAAGTTTATCGAATTAAAGAAGAGTT
CAAAAAACGTCAAGAACTCAAGGGATTGAAGAAAACTCAGAAAAAGATCAAGTCTGAGAA
ATACTATCCTTCAATCGGAACAAAGAAATATCTGCTACTGACAGAGGGTCAATCAGCAAC
TGGTGGTCTAATGCCATCTCTTGGTCGTAAAGAGTGTGGATATTACGAACTAAAAGGTAA
GCCACTGAACGCTTATTCAGCACCACAATCAAAGTTCACGAGTAACACAGAACTATCTGA
GCTATTCCAGATTATTCAAAATGAAAACTATGAATACATCGTTTATGCAACTGACCAAGA
TCTCGATGGTTTCCATATCCGTGGACTACTCACTGGATTTTTTCAACGTTACCTTCCTGA
GTGGCGTGGCCGTGTGTGTATTCTACAGACACCGGTTATTGCAGTGTCTAAGAACAATAA
GATGGTTCGTTGGTATTATAATCTAAGTGACGACATCAATCTTAAGCATGGGGAAACCTC
AGACTATAAAAAGGGTCTAGGCTCTTGGGATAGCGATCTACTCAAACAGGTTGTTAAAAC
AGACGGTGTTCATCAAATGATCAACATTCTCGATTTCAACGATGATAAGGTTATCGATGA
TTGGATGGGACCAGATTCGGAACCACGTAAAAAATACATTTTAGAGAATGACTTTAGTAT
CGCTAAATTGTAAAATCTACCAAAGAGGGCAGTTGCCCTCTTTACTTTTCACATTGTATT
GTTTAATATAGAAATAACACTTAATTTCAATATCAATAGGAACTAATATGTATCATCTTA
AAGCAAAGGTGGCATTTCGGGCATTTCACATAAATTCTTCATGTCGTGATTATGAGAAGT
TTGACCCAAGGAAGTTGGCTAGGTCACTCGTTCAAGAACTATCAAATTCATCTTCTCATA
AACACGACAGTCTTAAGCAATTTGATTACAGCGGTAAGTCTCTTTATGATTCAGTTCCTC
GATGTGTTCGAATGAATATTTCCGAGGTAAGATTCTTAGATTTATCTTTCCAACCATACG
ATTTCGAATTTTATAACGATGATAATATCGATCTCTTATATAAAGAATACTGTGAAGCCT
TTCTGTGCACTGACCAACACCATAAGAAAACGAACCGAATCCTGAAACAGTTGAAAAAAG
ATAAACCAGAGTTATTCATATGAAAAAAGAACCAGTTTATTCAGAACTCAATCCAAATCT
AAGATTAATATATGTCAATCTAAGTGATTGCACTAGATTACACTTTGATTTCGTGAGTAA
GTGCACTGTAGTTAAAATGAAAGATCACCTATCAGAACAAGACGTGTACGTTAAAATGGG
GCAAGATGCACACAGCAGATATCGTAATTCACCCGATAAACTGACATTGATGACCTGTCG
GTTCGCCCATTATGGTGATAGAAAAGAAATATTCAATTATCTTAACTATTGCGGTGAAAA
ACACGAAGCTCAACTCAAAGAATCTCACCCAGAAATCTTTATATAGGAAAACCCATGAAA
TCAAGAATGGTTATGGTTCATCCAGAAAAAGAGATCGTTCACGTTTGCAAACTATATCGT
CATAACGTTTTTAAATTATATGATCTCGTATCGGAAAGCTATTTGAATGTTATGATTACA
GCGATGCAACTCAGATGTGATACGAGTAATCCATTTAATAAGACTTATCACAATTTAACA
TTTAACAAAGTTCCTTTTTATGCACCACAATTGAAGCATCAATGTTTTACAGTTCAATTA
TATCAGAATAAACTACCAGAAGATGTACTAAAAGCATTCGAAATGAACGATAATGATATC
TATTATCGAATGAAGCCCTTGTCTGAGACATCTAAGATGAAGCTTATTGAAATGAAACCG
GAGTATTTTATATGAGCGTTAAACGAATATTATTCAATGCTAAGGATGCTAGTCAGGTAT
TCCCTTGTCCTAGTTCCATCCATGCATACTTTGTGATAAAGGATCTTATCACACTAAAAG
AACACACTATTCGAATAAATCCGGAAAGTTCATTAGTTGATATTTTGCAACTTTCTGGGC
ATCATACACCAGAACAAATGTTGTGTTTCGATATTGGTATATATGAATATACAAATTTTT
GTCCTATAGTTCAATACGTTCCTAACGACAAGCATAACTTTAGGGTGACACACCCAGAGA
TTTTTATATAACATATTGTTATACTACCACCATTCTATGATAAACTAATTCAAAAGGTAC
ACATTAAATATGACAAAAACACCAAATATGAAAACCATCCCCGTTGCGGATTTTTACGGT
TCAGATTATGTCGATTATGCTTCATATGATAATCTTCGTAAGATCGCATCTGTAGTCGAT
GGACAAAAGAACGCTGCACGTAAAGTTTTACACACCGTTCTTGAGAAGAACGTTCGAGGA
AAGAAAATTAAAGTTTCTCAGTTGGCATCGAAAGTAGCTGAATATACTGAATACTTACAC
GGTGATGTATCAGGTGTTATCGTTACGATGGGCCAAGATTTTCCAGGTACTAACAATTTA
CCATTACTTCAACGTAGCGGTAACTTTGGTACTCGATTCCACAACGAAGCATCCGCATCT
CGATACATTCACTCTTATGGTAAAGATGTATTCTTTGAATTGTTCAAAAAAGATGACATT
GACATTCTAAAACAACAGTACTTCGAAGGACAACGAATTGAACCAATGTTCTTTGTTCCG
TCTTTACCAATGATTCTAATCAACGGTTCTGATGGTGTGTCTTCTGGTTTTGCTCAGAAG
ATCTTACCTCGAAGCCCAGAAAAGATTAAGCAGTATCTAACCCAGAGATTGCAGGGTAAA
GGTTCTTATTACAAATTTGAACCACATTTTAATGGTTTTAATGGTGTCATCGAACAAGGT
GATAATCCAGCCCAGTGGAAAATCAAAGGTGTCATTAATCGTAAAAGTATCAACAAGGTT
GAGATCTTAGAAATTCCAGTTGGGTATGAGCTAAAGGGTTACTTAAAAGTTCTGGATACA
CTGGAAGAAAAGAAGGTGATTCAATCGTATCGAGATAAATCAGAAGATGACATTTTCAAG
TTTGAGGTAAGCATTGCTAGTAAAGATCTAAAAAATTGGTCTGATGAAGAAATTTTACAG
AAATTAAAACTAGTAAAAACCGTAACAGAGAACTATACTGTAATAGACGAAAATAACAAG
ATTCAAGTTTATAACTCGCCTAAAGAGATCATGGACAAGTACATCGAAGTGAAGATGGAA
TACATGAAACGCCGTAAAGAGAATAATCTTGCAAGACTACAAGAGAGTATATTGTTTGAT
CAATCAAAGTACAAGTTCATTGAGATGATTGTTAATGATGAACTAATCGTCAATAAACGA
AAGAAATCGGATATTGAGAAAGATCTCCATAAGGTTCTTGATATTCTAGACCGAAATGGA
AGCTATGATTACTTACTCAATATGTCTATCTCAACACTTACATCTGAACGTATGAAACAG
CTAGAAAATAGCATCAAAGATAATCAGAAACGTCTGAAAGAACTCAATCAGAAGACGTTA
GAAAAACTTTGGTTGGAAGATCTCTCATAAATATTGATTTAAGGATTCATTATGGAACTA
TTAATTGCTTTGGGGTTAACGCCCCAATTTTTACTAAACTTCTTTATTTGGGGATTATCC
CTAAATATCACGGCAATGCTATTGACTCGTGTTGTGGTGTACTTTACGATTAAACAGTTT
AATCAAGAGCAACGTGATTATATGAATCAGTGGTTCTTGCGCAGAGCTGCATATATTAAA
CAAAATAATTCACCTAATAAGATTATTGTAAGTTTCCTCACATTGTTTCTCCCGACATAT
GTATGGGGTCTGAACATGATCTACCTGTTTTGTTTAATGCAGAAGCCTGGTCTCCCTGGG
TTGCTTTATGGTCAAATGAAATATGATCAGTTTTCAATCGTTCAGTTGACAAAATATCAG
CACATTCCAGCTGAAAAGTGATTTCTTTATAATAGATAAATAGTAATATCATTTATCAAA
AGGAATAACAATGGAATTAGTTACAATAGATCCATACTATGATGTTCAGTTTTATAATGA
ATGTAAAGAGGCTCTGAAGAATAATGGTGTTAGTTTTAATGAATTCATTAGTACAAAACC
ACCATATAACTTCTACTTTGAAGTTGATTCTAAGCCTACATTCATCAACTATGACGTCAT
TAATGATTCTGCAAGTCGTTTTTTGGTTAACATCGTTAAGCCATTAAAAGTCAATGAAGA
ATATCTTTATCTAAGGAGAGAATCATATGCAAACATTAAAGCAATCAAACAGTATGCAAT
AAATGAGGCATTGCAATCAGCAGAAAAATCTGGACAAGGTATTTTCTTCACAGCAAATAA
GGAAGAAGTTTTAAGGATTTCTAAAGATTTTCCTCGTAAAATATGGTTTATGGGCAGATA
CTTTAATAGAAAATATCGGGTATTCTTTACTGATAATTTAATCGTTAAGAATTTCATCGA
TCCAAGTCAAGTTTTGGTAGAATCACGTGATGTCAATAATGTCACTGATCTCGAAGTTGA
GTTGAACTATAAAGTATTCAGGGAGCGTGATCGATTGGAAAAACTTTCTGAAACACCATA
CGTGTTAAAAGGTAAGTTTTATCCTGTCTCAATACGTCCTGAACTGACAGATAAATATGT
ATTATAAACCATAATAAAGGAAACATATGATTAAAGTACCAGAAACATCAGAATTGGCTG
ATTTTAATATTGCAGATTATTCAACTCCTCCGTTGGAGAAGTATACAGACCGCCGAGGAT
TTTTATATATTGTACATGATGCAGCATTTCCTGATTACATCAAAGTCGGAAGAACATCTG
ATTGTAAAAAACGATTAATCGGTTATAATAGTGATCGACCATATCCTACGGTTAAGATGT
TGTTCATCAGTGAGATGTTTGAAGATGTCAACGAAATGGAAAGGAGAGTTCTTTCATACA
TGTACGATAATACCCCACCAACTACATTATCAAAAGAATGGTTCGAGATACAGCATAAGG
ACAAACTCATCGAAATCATTGAAAAAGCCGAGCGTGAATATTCATCACAAAAAGATGAAG
AATAAGTCAAATCTTTATATAAGGAAGCTATATGTCTAAAAAGTATGACAAAGTGTATGT
TCTTGATACCAATATTATTCTAGAAGATGCTAGTAATATATTCAAGATCTCAGGTGAAGG
AGAAAATTTAATTGTTCTTCCTGAAACTGTTATTGATGAAGTCGATTCTAAAAAATCAGG
TTTCGATGAAATCAACTTCCAAGCTCGTGAATTTGGACGTTATTTATCTGAATCACAAGT
AGAAAAATCTCAAACCGTTTCTGATTTTGAGCACACAAAAGCAACGGTTACTCGTATGAA
CGTTCAGGGGACCAAAATTGATATTGTTTCTCTTAAAGAATATCATATTAAAGATGCTGA
ACGTTCAGTAGCAAATGATCGCAAAATCATCGAAGTTGCTAAATATGCTAAATCGAAGTA
TCACACCAGCGAAGTTTGTCTTTTATCAAACGATGTAATGTGCAGAATTCGTGCAATTAG
TTTGGGTGTCGAAACCCAAGGTCTATCTAAAAATAAAGATGTTGCGGAAGTCGAATTTAT
CCGTAAGATTGAAGATTTCGACCCTTCATTATTTGATACCATGAATCACCTACCTATTCA
GAATTACGTCGATGACCACACTCCAGACAATTTCGGTTACCATTTTGTAGGTTCAAACGG
AAATGAGAAACTAGCATATGTTGTCAATGACCGAGTTAACCTAATCACAGATGAATTATT
CCAAGGCTTAACTGTAAAACCTCTTAACGTTGGTCAGAAGTTCGCAGCAGCTGGTATGTT
CGACGAAAGAACCGACATCTGTGTTATCGAAGCATTAGCTGGTTCTGGTAAAACACTCCT
AGCTGTAGCAGCTGGTATCAAGCTAGTTGAAGATAAGAAGTATGATAAAATCGTATATAT
CCGAAACTCGGTTGAATCGGTGGATAAAGCTGAAGAAGTTGGATTCCTTCCTGGTATGGA
TTCGAAGTTTATGACATATAACTTCCCATTATTGGATACATTAGAATTTATCAATAAAGT
TTACAAAGGTAATAAACGAACAGAATCTGACTTGAGTAAGTTAGATGAGATCGAGCGTTT
GAAACAGTTACAACTAGATTATAAGATTGAAACAATGTGGCCAGGTGCTGCACGTGGTCG
TTCTATCAGTAATTGCTTTGTTATCATCGATGAAGTTCAGAACTTTTCGAAAAAATCACT
ACAAACCGTAATGACTCGTTTTGATAAAGACTGCAAAATCGTCGCAATTGGTAGTAACCG
TCAGATTGACCACCCTTACCTGAACAAGTACACAAATGGTCTGAACAAAGTTCTTAAATC
AACCAAAACCAAACACGACGAGATTGTAATGTTTGGTACTGAACTTGAGAAATGTGTTCG
TGGTCCATTAACTGCTTGGGCAGAAGATGTGTTCGACGATTAAGGTTAAATGGTGGTAAT
ATGGCAAATGTGGGTTTAGGTTCTTATTATGGAAAGGATTGTACCAATACCTCAATAGGT
AAAGTATATTCACCTAATGAGATCAGAGAAATAATGATGAATAATCTACGTGTACATTAT
TACAACGACCAAGAAAGTGATGACAATGTTCTTAATGGTATTAAGCAATATTGTTATCGC
TATCTTGACCAAGAGACCGTAGCAAAAGAACTTGATATGCAAACGATTGATAATGCATTA
AACTTTCTTAATAAGTATTTTGAAGAACTAAATGCACTACAATCTAGTTTAGAACTTAAA
TACTACTCGTGGCCATTCACTGAAATGGCCCAATCAATTGATGAGTTTACATTAAGTGCA
AACAAACAAGCAATAGTTCTTGAGGTTGTTGAAGGTAAGTTGTGTAAAGATGTGACCACA
GCATTAGATCTCGTTAGTTTTTGCTTTGGGATCATGCGATTGATGAAGAAATCCAAAGAA
AAATACATCAGAATGGAAAATAATAAAGAAAAACTAGACAACTGATTTTAATGTGCTATC
TTTAATAATAAGAAAGTTATTTTAAAGAAGGAAGCACAATGAAAAAGTCAATCCTATCAA
TGTTATCATTAGCTGCAGTGAGTACACTATCTGGCTGCGCTAATGGTCCAATGTCCAACG
ATTTATCTGTATTGGATAATTCTCAAATCGAAAATACCGTCAAAATATTCTCAGGTGTTC
CACTATTTCTTGGAATGGAAGGAAGTGCAGCACGTCTAAACGAAGATTGGATGGTAACAG
CAGCTCACAACTGGCCAATTCTCGCTACTACTGGAAAGTGGAATTTTCACAAACATCCGT
CTTGTGACATCATGCTTTACAAAAGCAAAGGTGAAAACACCGTACCAGTGGGAACAGCAT
TCGTTGGTGAAACCGTAACAGCAGTTGGTTATCCAATGGCCGCCCAACCAATGGCTGCTA
ACCAAGGTGTAATAGTTGGCAACATTAACATGGAAGAATATCCAGATTGTATTTCTGTAG
CAACTACATCTACAATATCAGTGGGTATGAGCGGTGGTGGAGTTTATAATCACAAAGGCG
AACTCATCGGCGTTGTGAGTATGTTCACAAACGTAGAAGCTCACTGGGAAGATGGTCGAT
ATTTAAGTAGTGGTGGTGTTTACGTTCATCTTAAAACCGTAAAAGATTGGATCAAAGAAG
TAACTGGAGAGGACTTTTTCAATGAAAACGCTCAATAATCATATTTCTTATATAAAAACA
TTAACGTTATTATCAATCGCTGCATTATCTGGTTGCTCAATCCACCCAAGCTACATCGAA
GCTAAAAAATTTGAACAAAACGTTCCGTGTGATTCAATCAACGAACAAGTTCAAATCGCT
AAAGATGAATACGAAACGGCGTACAGTAAACAAGAATTATCTCATGGTGGTGATATCGTA
TTAGTATCATTGATTGGATTACCCATGATGCCAGACAATTCAGAAGAAGTTTCGAAGGCA
TTGGGAAAATACCAGTACATGTTAGGTAAACAAAAATACTGTGAGTCTAACTAATCAAAG
TTAAATACGTGTATTTTATAATAAAGAGATCTTACAAATAAAATATAAGGACTAAAATGA
TAATTGAAATTAAAGATCTTCCTGCGGGACAGGTTGTCAAACATATCAGTGTAGACATAT
CATTCGAGGGATCTGAAATTAATCAACGTGTAAACATTACAGGTGATTCAAATAATTCAG
AAACAGTTCCGTCTGACAATAAAAAGGACATCCCAGATTTACTAAATTCGAAGTCTGATA
TTAGTGAATCAGTGAATGAATCAGTGAATGAATCAGAAAACGAAGTTAAGATCCCCGATA
TTAGCCAAACTGAACGTAAGCCTAAGCCAATTCCATCAGAAATGACAGAACTAGAGCTGT
AAAAATATGAAAGTTCTTAAGGAGGGATAATGAGTTTCAGGCTGGTAATCGAGTGCAGCA
AAGATATTGATAAACTTTCGATTGACTTCTCGGATGGTTCGAGTGTAGTCACGCATTCTG
ATGGCACTTGTACAGATTCGGGCGAAGGTTCTTCTGAGAATAGTATTGAATCTGAAAATA
AAGATCTTCAGAATGGTCAAAATACTAGCAAACGAACACAGAAATCAAATCGTCGTGAAG
AACAGTTCCTTGATACTGATGAGGAATTTGGTGATGTTCAAGAGGAAGTAGTAGAAAAGC
CTCAAATTGAAGAACGTAAGGGTGATGTTAAAGTTGCACCAGAAATACAAAATTTAAGTT
TATAATTATAGAAATCATACATTTTAATAAAACGTGTTTTATAATGAACACGTTCACAAC
TAATATGATTTAATGAAAGGATGGAAAATGTCAAATAAAAAAATTCTAGGTATCGACATC
GGTTTTGGTGATGTGAAAGTGACTCTAATGTCAGGTGAGGGGCAGATTGAGAAACAATTC
AAATTCACATCAACGATTGGTATCACAAAACGAAATGTACACGTTCAAGATTCACGCATC
TATGATTTTAAAGAACACGCTTATTATGTTGGTGAAAATGCTATGCATTTACCTTCAGCA
AACATCATCGATATTACGGATTACAAAAATCTTGAGTATTATGCTCCTTTGTTCCTATAC
CATGCAATTAAAATGGTTGGTGTTACTCCTGACATCGTTGTTTCTGGACTTTCTAAAGCT
CAGATTGAAAACTCTGGTTACTTCAAAGAGGGTCTAAGCGACTTTACAGTTAGTAATGAA
AACTTCTCATTCGAAAATGTTTTCATTTTACCACAGGGTGCTGGTTCAAAACTAACCATT
GACCGTTATGGTAACAATTTCCCTAATCGTCAAGAAGAGTTTATGGGTGAAACAACTTTC
GTAGGTTGTGATATTGGTTTCAATACACTTGATATGTTCCTAGTGACTGATGGTAAAACC
TCACCAAGTCTTTTCGAAGGTATTGAGAAAGAAGGCGTGATGAAGATCGCAACTAAAGTT
GCCAAGAAAGTTCATGAAGAACATGGTCGTAAAATCACACTACATGAAGCAAAGGATATC
ATTGATACTGGTGTGTACAAGCTTCGTGGTAAGAAACACGACTTTACAGAGTTCCTTACT
GAGATTAAGAAAGCTTATCTTAAAGAGTTGCTTCAATTAATCGAAACGAAGTATGGTTCT
ATCATCGATAAATGTGATTTTATCAGCTTATCTGGTGGTGGTTCTACGATCTTCAAACAA
ACCGACGATGGTTTTATCAAGATTCCTAAGTCTCATCACGAATACTACAACAGTATCGGA
TTTGCCCTTTTCGGTTTAACTAAAGCTTAATAGAAATAATAGTTGAATAGCCCCGCGGAA
GGCGGGGCTTTTTTATGATTATTGAATAATAAAAAGTGTTTACTTATATACTTCATATGC
TATAATTTAATCGTACTCACCTAACTATTCAAAAGGTAGGCTCGAAATGGCAAATTTAGT
AGAATTGTATAGTAAACCAGTTAAAATAGTAAATATTGCTGGAGTTGACTTAGCTATAAA
ACCGAATTTTAATTATGTAACCATTGACCAATCTGGTCACGTATGGGCATATGAATATAA
ACCTCGCTCATATAACGATAGCGAGGGACTATATTGGGATGACTATAATGGTGATAGTGA
AGATATTGCATTATTATCAGATGTAACGAAAGAAGAATATACTAAAATATACGAGATCTA
AATGTCAAATAAAGAAATGATTTGGATTCTGATAATCAGTTGTCTTTGTACAATGATGTA
CATATTTATTTTCGTTCCTATCTCTCCTGGTTTAATGATGGTCCATTTCATCGGTGGATT
GTTTATAGCATGTCCTGCATTAACAGCTTTATATGTTTTGACAGTTTTTAACTATTATCA
TATTAAACTGTATTATCAAGACAAGCGAAATGAAAACAAGGAGTCATGATGAATGAAGAG
TATCAAGAAATCGAGATGAACACCAAATACCTAGTTGAACCTAACGGTAACGTTCGACAT
GTTTTGGATCTTGGAATAAACGAAAAAGGCAAGAATGAATTTATCGAAGTTCGTGATATT
TTCACACTGAAAAATTTTGAACTTTTTGAAACCAAACGTGATGCTATGTACCACAAGTTA
ATTAAAGAATTAAAAAGTGGAAAACCTCTTTCAAATTTCAAAGGTTCAAAGTATTATAGT
TACTACATTAAACGATTAAAGAAAGAGCATCCAGAATATGCCATATAAGGATTTATTATG
CCAAAAGAAAAATATATGCGTTATATCGTCATAAACGGCAAGTCCTTGCATTTTAAGGCA
ATTGGTGACTCTAAATCACCACCCGAATATTATCATTGTGACGATCTTATTACTGGTGAA
CGTATATGCTTAAGAATTAACAAACAAACACAAATCTGGTCTTTTATCACAGAAGAAGTA
GAAAATAAAGATGTAACTGTTATTCTAAAGTGCATCAAACATGGTTCTCGTTGGATTGGG
TTTGATCAACCAAATGAACCGACATTCGGATATGTTGGTAAAGTATCCAAGAAAACCGAA
AAATCCATTAAACTTGAACATCCAGAGATATTCATATGAGTTCGAAACGAGAAGAATTCA
AACCGATTGAAGGTTTTGAAGATAAAGAAACATATATTGTTCTTGTAGATGGCGATATAT
TCTATGGTCGATATAGAATACAAACATACGAAACGGTTGATTTTATCTATAGTGATTTTG
CCTTATTGAAAGGAATGGGATATTCTATTAATATGACAAGAACATTAATTTTTCGTCACC
AAGATATAGTTAAATTAGATAAGATTTATATTCACAATCCTCAAGAACTAGATGATTGGG
TTAGTAATCACCCGGAGTACATTATATGAGTGATAAAGCCGAAATTAACGAAAATCTGAA
ATATGCTTTAGTTAATAAAGAAATAGAAGAGATCGTTCATATTGGAAATGGTCAATATGT
CAGAGCAAAACACATCAGAAATGCTGAAGATTTCTTGTGGGTTGCCGAAACTAAGAGGGA
CGTATATTATAATAAATTCTTATCTCACGTTCGAACGAAGGGATATGATTATGTTCTACG
TCTAGGTTACTATAAGAAATCGTATCTTTTCCCTTATTTCATTGAAAGACTTCAGAAAGA
ACACCCGGAATTAATGATATGATTATCACAAAAGAAGAATTTCTATCCAAACCCAAACAA
GGTGATATTCTTGTTGTTATGGAAAAATGGCCCTATGCTGAAACTTCTCCTATGTCACTT
GTTTATATGCATTGTCCATGTCGTTCTCCAGAAGATCGAGCAAGACACAGATGGAAATGT
AGGACATACCGACCAGTTAGACAAACGGATTTTGTGAACTCTGGTTCTATTGCTGTTAAA
GAACTCCACATTATTGAAGTTTATCGAAGCACCAAAATGCCAGATGCTATCGATGACTTT
ATCACTAAACACGCTGAACTATTTATTTAGAAGGAAAACATTATGAAAAAATACCCACAA
GAAAAATTTAACTCAGTGAATCAGTACATGAACGAACTGGAAGAAACTATTGAAATTCTA
GAATTAGAGATTTCACGTTTGAAGATTTGGAGAAATGAAAATTTTTTCCATAACGGAACT
GCTATCGGCCACATGAACATGGAATACCGTACCCGTTTGAAGAAAGAAGTGGCTAGACTA
AGAGAAGAATTAAAAGATCGTGATGAAACACGAAAATTATTCGATTCAACATACGAAAAA
TAATCATATTTCATATTTACAGTTAAATAAAATTTAAATAAAAGTCCACAATGTGGGCTT
TTTTAAATGCTTGTTTCTTATAATACCAACATCAACTAAAACGATAACAAAAGAAGGAAT
AAATCATATATGTTTAATCAAGCTACTATTGACGTACTTACTCAAATCAACGGTATCACG
AACTCAATTATCCTTAAATATCCACAAACTGTTGCAGTTTCAGAATCTCAAGATATGATG
ATTCTGTTCGACATTTCTAATCTTGATCCTGATGAATTTCCAGAAATTGGTCTTAAAGAC
TCACTTGGTGAGATGCTAAGTCTATTGAAACTTTTCCCAGAAGATCGTGAAATTAATATT
GATGGTCATACCATTAACGTTTCCAGTGATACATTAACATCATCTTTCATCACTGATAAT
CTGGCATTGATGGATGCATACAATAAAGATGCCGTTCAATTTGAACGTACCGAAGGTGTT
CCATCTGTGTCAACGTTCGATCTCGATGAAGAAGATATTAAGAGCATTAAATCAGCGACT
GGTGTATTTAAAGATTTAACCGAAGTTATTTTTAAATCACAAGATGATGACATGCTTATT
TCATTGGGTGCAACTAATAAGTTTAACCAACGTTCAAATACATTTAGTGTGAAAAAACCA
TCGAGTGCAACTAAAGAGTTTGAAATTAAGATTCCAGTTGAAAACTTCAAAATGCTTCCA
GTATCTAACTACACATTTGATGTTAAATATAACTCAGCTCGTGACTCTTACCGTATTCTA
CTTAGCAACAAATCCCTTGAAGGCTTTAAAATTCTTATGACGGTGAAAGCGTAAAATAAA
TTCAAGAAATATAAATAAATTATATCCTTTTACGAAATTTTAAAACGTTTAAGGATATAA
TAATCGCTCAATCAAAGAATAAAGTCCGCAAAGACTTAAAAATAGTAAACATAAATCGAT
AAAAATTAGGAGAAATATTTATGACATTCGACGCAAACATGTTCAACTTCGACGCAATGA
AAGAAGAAATCGGTGCAGACCCTTTTGCACAAGAAACCAACAAATACGGTAAAGATGAAC
GTTTCTACTCTTTAGCAAAAGATAAAGATGGTAACGGCGCAGCAATTATCCGCTTCCTAC
CAGATTCTGAAAAAGGAATGATTCAGAAGCTATTCACTATCAACACCACAATCGTTAAGA
ACGGCAAAAAGCGTTTTGTATCTGAGTTCTCACCAAGTTCAATCGGTGCACCATGTCCTT
TCCAAGAGAAATGGCAATCACTTTGGAATGCTGGTCAGAAAGATGACGCTAAGATTTTCA
GCCGTGGTACAACTTTTGTAACTAACATCAAAGTTCTTAAAGACCCAGCTAACCCAGAGA
ACGAAGGTAAGATTTTCTTGTACCGCATGTCTGGTAAGATGAAAGATAAGATCCAAATGG
CTTTGAATCCATCTGAACAAGACCGTGCTTTAGGCGCTAGTCCAAAAGAAATGTTCAACC
CACTTTGTGGTAACTCTTTCCGCCTTGTTGCTAAGAAAGGTGCAAACGGTCAAATCAACT
ACGATTCATCTGAAGTAGTAAGTGAAGTGACTTCTATTTACAACTCTGTGGAAGAAGCGT
TGGATGACATCAAGAATAATACTCACAAGTTGTCAGACCTACTTAAGCCAGAAGCTTTCA
TGAGCTATGAAGAGCTTGAGAAGAAACTAGCTTGGGTTCAGTTCGAAGAAGGTAACCAAC
CAGCTCAGAGTGGTGCACTAACTGCAGAAGTTGCTTCTGTTCAAGCTCCACAAACTGAAG
TTCAAGAGTCTCAAGCACCAGCTGCGCAAGTTTCTCAACCAGAACAAGAGAAACCAGCTC
AAGAGTCTAAAGCAGACGATTTGGATTCACTCCTAGGCGGTCTACTATAATCAAAAATTA
AATTAGATTATATTAAAATGGGGATGTAAATCCCCATTTTTATTTGTACACCAAAGACGA
ATAAGAATAATAAACTAGGAGGTGTCCAATTATACTTACCGATTATTCCTCAATTATCCA
CAGAATGATAGCTGCTTCGATTGCTAACACGAAGCCTAAAAAGGTCGATGGAAAATATGT
CACTTCAGAATTTATCAATTTCACCAAGTATCTAATTCTTCAAGAGTTGTTCACTGTTCA
ACAGCAATATAAGAACAAGTATGGTGATTTAGTTATCTGTTTAGATAATTCACGAAATGG
ATATTGGCGTAATGATTTCTATGTAGGATATAAAGAATCTAGGAAGAAAGCTCGTGAAGA
GTCAGAAGTGAATTTCAGAGAGGTATTTGCCGAACTCAATGTTTTTATGGACCAGATTAG
AAATAATCTTCCTTGGAAAGTTATTGATGTTCCTAAAGCCGAAGCTGATGATATCATGCT
GGTACTTGCTCGTGAATTTAATCCATTTGAACCAATACTTATTCATTCACCAGATAAGGA
TATGATTCAAGCTCAAAGAAATACTGACAACGTTCAACAATATAGTTCCTTAACTAAGAG
ATGGATCGTTCCAGAAACCAAAGGTGAAACTATGGATGAATGGATTCGAGAACACGTTTG
TTTAGGAGATGAATGTGATGGAGTTCCTAAAGTTGTCGATCATACTGAATTCAGTGATAA
CTTCTTGGCTTATTTGAAAGAAAATGGAGTGACTTTAGAAACACCATATGAATTCAAGAC
GTCAAATCTTACCTTACAACAAAAACGTGATTTGCTTGATAATTATAAGATTTATAGAGT
AAACAGAAAAGGTGAAGAACTTGACGAAAAAGATGTATATAAAAAGATTCGTTTCGGACC
AAGTACACTCAAGAAGCAAATTGAAAAATATGGTTCTATTGATGAATGGTTAGATTCACA
TCCTTTATATAGAGGACACTATGAACGAAACTTCACATTGGTAATGGAAGAAGGTATTCC
TTCAGACATATGGAACGAAATTATTATTGCATTTAAAGAAGCGAAAACTGATTATAATGA
TCAAGAATTCGAGCGTTATTTAAAAGAAAATAATTTAGACTCTATTGTAATGGAGTTACC
TAATATTTTCAAAATAACAAGAGAATTAACTGCAGATGACTTTGGATGGTAAAAAGGAGA
AAATATGGCAATGGTCCAAACCATTTTAATACAACTTATTATGTATGCACTAAGTAAACC
TTGGTTTCGTACATTTTTAATTAAACTTATCACTTCTTCAATCGAGAGCACATTAGATAA
TCAAGATAGCACTCAACGAAAACAAACTGAGGTAGATCGTCAGATTGCCGAATTTGTAAA
AGAACATCGTCGTGCCATTGTTACGATTATCAATAAAGAAGTCGATAAAGATACCTCGCC
AGTTGATGAACGATTGCGTGAAGCTATCAAATCACTTAAAACTAAGTAATTAAAGGGGAA
CCATGTTCCCCATTTTTGTATATCTGAAGGAAATAGAATGTCACTATCAAGAATTGACGT
AAAGTTTTTCAAAATGGCGGTTGGTACAAGTTACATTAAGCGAGAAACTGATGTTGATAT
AGCTGCCAGATGCCCTGTATGCTCTTCTGACGAACGTTGGAAACACACTTCACGCTTACA
TATATACACCAAAAATAATATCACTAATGTCAATTGTTTCTCCGGAGACTGTGCTATTAA
GAATAAGACGGTGTATTCATTTCTTAAGGAATTCCATCCTAACTTACTAGGTCAATATAA
ACGAGAAAACTTCGGTAACACCATGGAGAAATTAGCTCGTGGTGAAAGTGATGTATTCTC
GCAATTCAAGAAAGAGCATAAGGAAGATCAAACACAAATCGTGCACCATGATTTGACTGG
ATTTTTTAAGGATATTTCTCAAGCACCTGAAGCTTTGCAATACCTAGATAATCGAGGATG
TTCATACGATGAGTCTAAATTTGGTAAATGGTATTTCAGTGAACAAAACCTAAAAATTGG
TGATAAGTTCTATGCAACATTCAACAGTATTGTCATTCCTCTATATCATAATAACACTAT
GTACGGGTTCTATTCACGAAACATTTATACTAAAGACTTTGCAACCTATAACCCAGACCA
GAATGTTGGTTTTAAGATTTGGAATTGGTTTAACGTAGATAAGAATAAACCCGTTTATAT
TTATGAGGGTATTTTCGATGCAATAGCAGGTGGTTTATCAAATTCAATAGCATTGATGGG
AGCAAAGATCCCAGAAGATAGGTTGAAGGAACTCAAGTATCCAGTATTTGTTTTGGATAA
CGATAAAGCTGGAATAACTAACAGTATCGAATACACTAAACGGAATTGTCAGATTTATAT
CCAGCCAGATTCTTATATAGAAAAAGATATGAACGAACTTAAATTAGGAAACCCAGATTT
GAACCTTCCTGAGTTCATCAAATCAAACTTATATCAAGGTATTTCTGCGGAAGTACGTTT
AAAGTGTAAACTTTAATGATATTGTGGTGAGATTATGAGTTAATACATCAGAAGTTTAAA
TATGCAAGTCTTATAATGGAAACATCTTCAGATAATAACAAACAGAAAGAAGGAGAAGAT
ATTGTTTATTTTAGCTAATGACGTCGTGGTGAACCTAGAAAACGTGAGCAACGTGAACCT
AGTACCAAATAGGAATCGAATCGTTTTCAATATGAATTACAGTATTCAAATGAAAAACTA
TGGGCATAAATCACTGATTAGTGATTACGTTTATTGGGATGCTAAAGATTCTAATGAATA
CACAAGAAACCTCATCACATTAAAAGAAAATGAGCACTTCCAACGGGAGTTCTTTGCTAA
GCCTAAAAATGATGGATTTATTAACGTGAATGAAATTAGTTCAATTAAGTTCTTAGATGA
TTCTCGACGAATAATTTTTAATCTTAGTCACCAAGTTACATTTCGTGATAAGTCAAAAAA
TGAAAGCTTAACATCAGAATTCGTATATGTGGATATTGGTTCGAAAGAATCATACGAAGA
TTACAAAGAACTACTATTAATAGAATTAGGTCTATAAGGAGAATACTATGAAAATAAACG
TACCTAACTTATCATATTCATATGAAAAACAACACCAAACTCGTGAATGGTCAGTACCTT
TTCATAAATTAAATTCAAATTATGAAGCAGAAACCCCAAAATCATTAGTAGAAAAACAAG
TTTCTTAACAATATTCAAAGTAATATAATTAAAACAATAACTAAAACATCAAATAGAAGG
AAAAAATAATGGAAATTCGTTCAAGTGAAGAAGCTCGTGAAAGCATCGAAAATTTTACCA
AGCGTTATGCAAATCTATTGAAAGATAAACGTCAAATCGATGCAGACATTAAAGCACTAA
AAGAAGAATTCAAAGAAGATGGTGTACCAGTTGCTATTGTAACCAAAGTGTTCAATAAGA
TTAAAGCAGACAAGAAAAAGACCGACGCACAGCGATTCGAAGAATCGAAGATTCAGGAAT
GGTTAGAGCAAAATGTCGAAATCGACGATGCAATTGGAGAATTGAATTCCCCACTTTAAG
TAATTATTACTTCATAAGGGCCATTTGGCCCTTTTTTATTATTAAGAGGATTATATGAGC
GATATGAAATATGCCCCCTATAGTTTCTCAAAGTTGTCACTTCACGAACAATGTAACCGA
AAATTTAAATACCGTTACATTGATAAGGTGAAACCGCAGAAACAAGATATGACAGCATTG
CTAAAGGGTGGAGCTGTTCATTCACTACTAGAAAATTACCCGAACCCATCAACTCATAAA
CTTGCACCAAAGTATAAACACATTTTTGATGATTTCTTGCAAACAAAACTCGGTCAAGAT
TATTTGAACATCCCTAGTATTAGAGAATTCGCATTTGGTTTAACCAAAGATTTCGAACCA
ACCGAATATAAATCAAAAGATGCAATATTCAGAGGCTATGTTGACTACATATGTACAAAA
GACAATATACTTCATTTGATTGATTGGAAAACCGGGCGCCTGAAAGAACAAAGATGGCAA
TCATATGACCAACTTATGATGTATGCAATTTACTTCTTTCAACGGTATCCAAAAATTGAC
CAAATAAAGATCTCATATGTTTATGTGGAACATGCCGAAGCGGAGAACGATCTTTTTCTT
GAAAGGAAGTATCTGAGAACATACAAAGATTCACTGTCTGGAATGATAATCAGTACAGAA
CAAGATACAGAATTCAAAAAATGCCCATCTAAACTTTGTGATTATTGTGAATTCCAATAT
CATTGTGATGAAGACTAGAAACGCCTTAAATGGCGTTTTTTATTGTCTTGAAAATGTAAA
AATGTGAAGTTTTTAATATAGAAAACATATTATTAATGCGTTTTATTCACCATTTGTTTT
CGAAAAATCCTCTATGTATAAATAATAGTAAATGCCATAACAGAGGAAATTGATACTCAT
GGAAAATGAAAAATTTACAGAAGAGCAAGTTCAAAAACTTCTTGCTCTATTAAACGAAGA
TACAACTGGCCCAGCTGCTCCAGAGATTGCAACGACCGATGAAAACTTATCACTTGATAA
GATTTTTCAACAAACTGATTTACCTTCATTGGGACGTCAGATCTTTTCAGTTCTTCCTAT
GACTGGACCGACTGCTGCCATCTTTAATATTAAAACAGATAAAACTTCACCAACTGACAT
TAAAGCAAAACTTTTACGTAATGAAGTTGAGGTATTCCCAAGTGATTCTCTAAATACTGG
TATTACCCAGGAAGCTGTTCAAGATATTCGTGCTCAATACGGAATGTTTGCAAACCAAAT
CGTTGGTAAACTTTTGCGTGGTTTAGCGAATGACCAAGAAAATACAAGAACACTTGAATT
CTTAGAGGCTCAATCTAAGGCTCTTCCGGATCTTCAGTTATCAGATTCATTTAATGCCGA
AGTTAACTTGTTTGAAATCACTCAACGTGTTCACGAGACGATTCTAAAAATGAACAATAA
AAACTTTCGTTCGTATGAAGCATTCGCTGTTATACCTGCTACTGCATTAGGTGGTATCCT
TGGTTTGACACAATATGCCGGTGGTCAAGAAGATGATAGTGATAATCTTTTAGTTACAGT
TATAGGTAAGACTAAGTTTTATCTTAATCCAGACCCTACAAGTATTACTGCTTATGTTGG
TCTGAAAGATACGCGAAATCCTAGCCGTTCTAGTGCAGTATTTTCTCCATACGTTTCTAA
CGTTGTTGAAGTAACTGATCCAGACAACGGTAATGTGAACTACCATCTTTATAATAGATT
CGCAATTACTGCATCTCCGCTTCATGAACTAGATAACGAAATGCTTTACAAATTTAATGT
TTTAGTATAAGATTCAGAATAGGAGTTTTATATGTCATATATTAAATATTTTAAAGACCT
TAAAACAAACGAGATTGATAATCAGTCTCGTTCTGATGATAAACCAGTGGCTTCGCCTAG
TAAGTCTGATATCATGAACGAAGCGAAGGGACGTCCTGAAGAGATTCTGAGACGTGCTGG
TTTTAAGATTAGGTTGGTTACACCTACATCATTTGGAACTCAGATAGACTTTGCCAGAAG
CTACGATAGTTCGGAAATTGAAGATGTACTAAGTGACTTTGATATTAAGATTAAAGATAA
ATCAGTTTTTATAATAGAATAAATAATAAAAATAAAAAGGATAATAAAATGAAACAAACA
TTTCGTGAATTTTTAGAAGAATCAATGGATGATAAGAAAGCTTATCAGATGTACTTCGAT
AAAATGTTGAAGAAGTACAACGTTGAATCACCAGAAGAACTATCAGATGAAGACAAGAAA
AAGTTCTTCGATGAAGTTGACAAAGGCTGGAAAGCTGACAAGGAAAGTGATTAAACGCTT
TAAACCATTACTCAAAAGCTAGTTTCTTATATTAAAAGGACTAGCTTTTTTAATGTCCGG
AGTATATAATAGTCACCTAAAATGATTTTATACCTATTCAGAAGGAGCAAATATGTCTGA
AAATCAAACTGATGTTCAAGTCAATCAAGATTCAACGCAAGAAACAAATCCAGAAAAATC
ACTGTACACACGTAAGATTGAGATCCCAATCTACGAACCAAAGAACGTGATGCCTAAAGT
ATCTGAGTTATTCAACACAACTAAACGTGATGAGCTAATTGCTGAGATTAATAAACACGA
TTTGCCAGATGAAGTTCGTTTGTTCTTGATTAGTGCAGCTGAACGTCATACTCAATTTAA
CTTCTCTAAGATTGCTGATTTCTATGCTCACGCAAACAAAGATATTAAATGTTTGATGGA
AAACTCAGCTCTTGTCATTGTTGATTATGATAAAGCTATTGAAAATGGTTTTATTGCTTA
TCAAGAAGAAGTTGACAAAGACGTTGAAACCCTTAACAATAAAAGTTGGTAGGTGGTCTT
ATGTTTACAGATGATGTTAAAGAACGAATTCAAGGAATGAAAGAAGCTGTTATTCGAGTT
CCTGATAATAAGATTCCTCATTTTATGGATGGTCAAGAAGAACGAAGAATGTCAGATTTC
TGCGTATTCATTTTAACATATGGACGCCCAGATAAGATTAAGACATACAAACGACTTTTC
CGCGAGGGTGGTCAGTTCAATCAAGATTATTACTTTATTTGCTCTGACGATGATAAACAA
CTAGATGAATATATTCGTCAATTCGGTGATCGAGTTCTGGTCTTTAATAAGAAAAAGATG
ATTCCTCACATGGACAAAGGTGATAACTTTGATAAATACGGTGTTATCTTGTATGCTCGT
AATATTGCATTTACGTTTGCAAATCTTTTAGGTTATCGATATTTTGTAGAATTAGATGAT
GATTATGATGAGTTCCGTCAACGTATGCTCGATTATGATGGTGGCAAATTAAAATCACTT
CAAACAATCGACTTGGATCGGATGTTTCGTGTTCATTTAGACTTCCTCAAAAATACACCT
TGTAAGACAATCACTATGTCTCAGATGGGTGATTATATCGGTGGAATGGGTAACGCTAAC
GTTTTACGGGGTTATCAAAGAAAGGTTATGAACTCCTTCTTTTGTGATATAGAAGATCCA
TTTTTATTTGATGGCACAATCAATGAAGATGTTAACTATTATGTCCAATCAGGACGAATT
GGTATCCTCAATTTTAATCTATTTGGTTTTGCTCTAAACCAAGGAACGACACAGCAAACA
TCTGGTGGCATGACCGAACAATATCTAGATGGTGGTACATATTTAAAATCATTTTATAGT
GTTATGTATGCACCAAGTTGTGTTAAAGTTGGAACGATCTCACATGGTGATTATGAACGT
ATGCATCATCGGGTTAATTCAGAATTAGCATATGCTAAGATTATTGATGAGAAGTATAAA
CATAACACATTTTTAGAACTGCAGCCAAATGATGATTGGTAATTTTGGAGGCTATAAGCC
TCCATTTTGATTTAAATTTAATCAGTTTTCTATATAATAAATATGATAAAAATAAGAAGG
ATTAAATGTGTCACAAGTAGAAAAAATCACTGTATTTCAATCAAAAACTACCAAAAATAA
AAACCCAGTATCACCATTTGATGATAATACATTTGTGTTCGAAACACATCAAACACAAAC
CAATCTTCAAGCGTATTCGATCATGGTTTCCCACTTTATTCTCAATTTACCATTAGGAAA
GTTGAAGAAACCAGTGCGTACATTCCGTCGAAAAGTGAACTTAGAACCATTATATGAAGA
TACAATCACACACCTAATTCTAGATATTGATGATGTTAAATCTGAGTTTGCGAAACAGAA
GATCTTAGATTATTTCAAAGATTACAAGGTTATTCTTGGTGAATCTCGTTCATATAATGG
ATTTGATAACTTCAATATGAAAGGAATTCTATTCACTGAAGAGATCGATATAAACTACAC
CAAAATGGCGTTATCTGTCATTCACCACGATTTAAAAGACTTCTGTACAATAGATGAATC
AGTGTGTCGTAAGGCTGCACTGAATGCACCTATGTTGAAAAATAATGTTTTTCTTAATAA
TGAAGATGGCATTCGTTTTAAGTTTGTAAAACAGACTGCTACCGATCATATCAACGAAAT
TAAGAAAGAATACTTAGGAAAATCACTAGGTTCAGATATTTCAATTGATGATATTCAGAA
AAATAACCAGAACCTTGAAGCTGAGAGTATGGAAAAATTATGTCTGAAAGTTTTTCAATC
AATGGGATTCGAAGCTATTCGAAATAATCCAAATGATTCAATTAGCTTTAAACATCCGTC
CGAAACTAAATCACCTGGTGGTTATTTTTGGTTTTCGTCGTCTCCTTATACTATGCATCA
TGGTAATTCAACAAAAACGGTTAATATATTTGATGCCGTTCGTAAGCTACCAGCAGCAAA
AGAATTGATGAAAAAAGAGATTGATTACAATAATGAATTCCTTAATTTCAATACCGACAC
GAATGTCGTAACTGTGAATGAGAAATTTCTCTCTATTTCAGATGAAGTTCAGAATGTTAT
TGATGTATACCTCAGAAATAAAAATGGTTTATTGAGTATCCGGAGCCCAATGGGAACAGG
AAAATCAACCATTATTAAACATATTATCGATGAATGTCATCAACAAGATATGAAAGTTCT
TATTATAACTAACCGTATTTCCGTCGCTCAAGATTTCGGTAAAAAGTACAACATCAAGTT
ATATAATGAAGACAAATACGAAATAGGAGATTCATTAGTTTGTCAATATGATTCATTGTG
GCGTTTTAACATCAAGTTCTTTGATATCGTAATTATGGATGAATTCATCTCATTGATGCT
TCATAGTCGTTCAAACTTAAATAATTCAAGCATTAATATCGCTAAATTCTTTGGTTCCTT
TAATAAGAAACTTGTCATCGCTGATGCTTTCCTAACTGGTTATGAGAACTTTTTATTATC
AAACAAAGAAACGAATCTTCATATGATTGACAACATATATCGAGATCCAACAACTCTCTT
TAATTATGAAGATTTCAACTATTTTGTTCAATCTATCTTAGTTCACTCTGAAAAACATAA
ACTGACAGTATCTTCAACCTCACTAAGCTTTATCAATAGCCTACAAATGCTATTATCAAA
ACGAGGATTAAATGTCGTAACATTAACAGCAGATACTCCAGAAAGTACAAAGAAATTAAT
CTATGATTTATTTGAAGAAAATAATCACGACAAATGGGATGTTCTTATATACTCACCTAC
TCTAACCGTAGGTGTTTCGAATCTAAATGAAGTTAATTATCATTTTCATTACGATAGTTC
AATGAGTACTGATTCGATTAGTTCAATTCAGATGATTAAACGAACCCGTAAAACGAAAGA
GATTCACATGTTTATTAAAGAGAAAGTGAATTATTTGAAAACATCATACAACGAGATTCG
GGACGAATATATGGGTAACATTGGACGTAATATTGAACAGAATTATCTTTTTGACATTGA
TGATTATGGTGAAGCGAAATTATCAAGTATCGGTAAGAAAGCAATTAAGATCGATACGTT
CAAGAATATCCTAGAATTCAGTCACAAGGACTCTATGTTGTGGTTGTTGCAGTATCACTT
TATGAAGGAACCTAGAATAATTGATACCAAGTTCACTGGTAATGTTCTTTCCAAGTATCA
GAAGCAAATTAAGAATAATAAGCAAGAGTTATTACTCAATAACGTTGAACAATTCTTGAA
GCTGAATGATATTGAAAGAACAGCTCTCCTTCTAGATACAGATGCCGACAAAACACTTCA
AGCTTTAGCAGAAATTGATGAGTATATCATCGATTGTCCAGCCGAAGTAAAATCTAAGAT
CTTAGAATGTGCACTTCAAGACCGTTCTTTTATACAAAAGTGTAAGTATTATCAAGTTGT
GTACAAATTCACTAAGGACATTTACGATGATACTGATATCAAACACCGTGTTTCGAAAGC
AGTGATCAACAATCAGAGTACAGATATTCATTTCTATAATCTTTTGTTAGCATATGGTCA
ATACGAGATTCATGATGAATACTATCCATCTAAGATAAAACAAGATAAACACCTCAAGTA
CATCTTAGACATGTGTGGGTATAGCGTGACAAGACTCGATTCACCAGGGATTTGGGGTCA
GAGATTGTACGAAGTGAACAGAAACGTGAAAGAATACTTTTCTTATATAAGAGATTAGAT
ATTTTATCTTTACAGCCTCTTGATTATGATTTAAACTATCATAAATTAAGAGGCTTTTTT
ATGGCTATGAAATGTACAAAATAGAAGATTTTAAACCAGGGACACTACTTTACTTACAAT
ACAACTTCGATAAGAAAAATCAGGGTAGAGAACTAAACACCGAAGAAGTGTATATATGTC
AAGTAATCAAAACTGAACATGCTGATTGTATTTGGGTTAATGATCTATGGAATGGTCATG
GTGATTTAGGAGAAAAGACATTCATATATATAGATGATTTTAATTCAAATGACAATAAAC
ATATCCATATATTAATTGATGAATATCACCATCCAGATCTAACTAAACTCATAAGTGAAC
ACCCAGAAGTTCAAGAAGTATTGAATTTTATGAAGGCTATTTATCCAGAACATTTTGTAT
AAAAGAGATTGAAATATGGCACATTATTATGTATTAAGATACCAAGATGAACTACACATC
GTGAAACGTGACTCACTCAAAGAACTCAGTGTACGTGGTGTTTGGTCTTCAGGTGGAAAT
GCTATCAACCGTGTAAAAATGCCATCACAACCTTTCATTCAAGGTAACCCTGGCGGGTTT
CAGATTTTACACAGATTTAGTAAAGTGGATGCCTGTTGTTCAACTCGTCACCTAATTCGA
CGAACCAGAGAACTATTCCCAGAGGAGTTTATATGATATTTGACGGTTATGAATGTGGCG
ATCTTTTAGTTCGAGTATCTGAAGGAACTCCTGAAAGGATACACATTAACGTTATTCTAG
AACGTGGCTCTGCACACATCGTTACCTGTTTATCTTACAATACACCCGAACGTCCATATG
GTCAATCTTCATATACTATTTGGGAGAATTTTGTTACTGAACCTCTTTTGATGTGGTGGA
AGTTAATTGAAAAAGATAGTGATGAATATAAAATGATCCTGTCTCAAGAAATAGTAACAT
GTGATTTCATAAAGAAAATGTATCCAGAGGAGTTCATATGAAACCCGAAGAGAAATGTCA
AATCGTATCATATAAGTTCGTTCATAATACACAAGAACGTCGAAGGTATTTCTTGAAGAT
TGGAGATAATCGCAGAATGATTGGTCGTTTCCACAGCTTCGTGAGTTGTGAAGAATTAAT
AGAAAGGTTGGAGGAACTTGGACCGAATCTTTGGACAGCCGCTAAGCCAGTTGGATATGT
TGCGGGTTCTTGTGACGAAAAGGTTGAATTAGAGTTCAACCTTAGTGACGTTAAGGAAAA
ACATCCGGAGTTGTTTATATGATTATCGAGTTCGATGATTATGCCACTTGTTTTTCAGAG
GGTGATTCGGGTCGCTGTGGTATCGATTGTGCAGTGTTTCAACGGGGTGATTGTGAACAT
GCAGGTGAAATTGAACCAAAATATATTGTGGAACACTACAAGGATGATTTTGAAACAGCT
GTTGAAGTGATCGAGATGTACAACGATTATGAAGAATGGATGGACGCATACCGAGAAAAA
TATCCGGAGAAATTTATATGAAAGTTTCTGATTTAAAACATGACCGACTATACTTATTCC
GTTATCGTGGGTATGCACTTATTGGTAAAGCAGATCTTATGATTAATCATAGGGGTGATA
ATATACGTGGGATTTATTACCACCGAACGGGTAAAGATATCCGTGTGCTCCTTAATAGGT
CGAAACATCATGACTATAAATCACTGCAAATCGTTCACGAATATGAGAAGTCAGTACCAA
TACATAAAATAATGTCTGAACATCCAGAGGAGTTTATATGAGCCAAGAGGTAATGGACCA
ACTGGACGTGGGTGATATATTATTATGGACGTGGAGTAGTGATAATCATTATGAGGTCGT
ATTATCTCAGGTACTTGGAATAAAGGTGGTAGATACCGGCCGAAAAGTGATGGAAATGTC
TTCACTTTCGGCCGAAGATGACGGCAACACAGCATCATCTTTCAAGCTTTTCGAATATCA
CTTCATGGATAATAAAAATTTAACGTGTATTCATCGAATTCCTTATGGTTCTGAACTTTT
TACTGATATCATTTACACTGTAAATGATCAACCTGAACTCAATCTTTGTGCGATTGCTAG
ACATTTCCCGGAGTTATTAATATGATAGAATATTCAAAGGTCGAGTATCACGTGAACCTT
AAAAATGGAAACATAACCTTTAAAATGTTAACTTCTTCAAGCTCAAGTTCATATGCTCAA
CCTACTATACCATGTCTTTCATTGTTTGAAGCTGATTACCGAAGCTTAAATGTCCTTCGA
CAGAACGCTATAGAAAATGCAGCTAAAGGTATTAGTATGCCAATGATACAAAGGACAGTT
CTTGGGCAAGTTCAGATGATTCGTAGCAAAGACATTGTTCCCAGTATGATAAAATTGAAG
AAAAAGTATCCAGAGGAATTTGTGTAATGGAATTAAAGAACTTCAAGCTTAACGATACGA
TCATTATTGTCCATGATGGTATATTAAAGGTCGTTATCGTCAAGGGTGTTTCCACAAGTA
ACGCCTTTGCTTCCGGAATCCTTTTAACATGTCAGGTGGCATATAGTTATCAACAATGCG
TAAGATTATTCGATATAGCAATTGACTATGAAGGAAACCCAATCGATTTTGAGTTCCTTA
AAGTTGTATCCAATTTTAGCTGGTGGACCGACTTTGAATTGTATTGTTCAACACACTATC
CAGAGTATTGTATATGAAAGTTGAAGAAGCTGTGTGGCGTGATTTAGAGGAAGGTGATTT
TTTCATATATAATTTCTTTTATACAAGAGAAGAATTTGATGATAAGAATTTCCCACCCGG
AGTTTTAATTGCTAAAGTTAAAGAAATTACTCGAAGAACACCACCAACTTCTCCAGATTC
GATTACATTTCAAGAATTAATTGGAACTACACGAATATCATCTGGTATCATTACCGTGGC
TATTCCTTCCAATGGTGTTCTTCCAAATATCACTAGTTCGTATGGTTCAGCCTGTGAAAT
AATAGGGAAGATCGTATTTGAAGCTGGTGAATGTATTGATAATGAGAATACATTCGAAGA
ATTATTTCCGGAGTATTGTATATGAAATCATGGATAGATGTTGATAAATCACACACATGG
GTTTATGTAGTTTTAAAATGTACATGTAATGACCGATACGCTAAAAAAACGTCCAGTGCT
AAAGTTGTATTTATGGTATGCAGAGATAAAAATGAATACCATTTTGAACTCGTTAATGTT
ATGTCAGGTTATTTTAACAGTATCGGGTTTTCCCTACCGGTTAGTGGATTATGCCCATTT
AACCCTACTGTACTAAGATTTTACGACGAAACATTTGAGATTATTGAGTACTTCGATACA
TTTGAAGATGTTTCGAGTAAACATCCCGAATATATGATATAGGTGATGAAATGGATGAAG
AAAGAGAACCATTTTGGTCGAGTGTTAAACGAGGCGATTATATAATGTACGAATACTATA
CGATCGAAGCATACGATAATATCAAGAATATCAAAGGCTATTTTGTGGCAGAGGTTACTG
AGGTTAATAACGATTCCATAAAGATTAATGAACTCATTAGCCTAAGTGGTGACGACGTTA
TTAAATTCGGACTCCCTAAGCACTTATTTAAGGATCGGAATATGTTAAAACATATGAACG
AGAGGTTCTTACTCGTTGGTATTGATGATTCAAAAGAATATTTCCAAATCAAATACCCTG
AATACTTCGTATGAGGATAAATTATGGATTACTCAAAAATCAAAATAAAGGACATTCCCA
TAGGTTCTTGTATAATGTACACACTTGCTAATAGTAATACATACATCGCTCAAGTCAAAG
ATTATACAAATGACGAAAATGGTGAATACTTTCACTTAGATGACTTGATAAGTATCGACG
AAGGTGGGTGGCTTAGTAACGATTTATCAATACCTCAGTCCTATATCGAAAATGGTAGGT
TTAAAATTATACACATGGGGAAGGACATTAAATCATTTCAAGAAAAGTATCCAGAACATT
TTATATAGAAGGAGACACATTTGAACCAAAATAATTTAGCAATAACTAAAACTCATAAGC
TAAATGAATCATACTCAGCAATAGAATCTACACCTCAAAATATTGAAGCAATGTTTGAAT
ATTTGAGAGTCGAGCGCCCTGGAGCATATTTTGATAATCTCGTTAAAGCAGGTTTTAAAT
CACCATATGATTACTTTGGACGAATCCAACATGGAAAATTACTAGTTTTAAATGGCCATC
TTCAACTCCTAAAAACGTTTGGGGCTACATATCATCAATCCGAAAGTGATTACACCGAAT
CAGATATTGATGAGTTCTTATGTGATGTGAAGAAAATACTTCCATTTGAACCATATGATT
TTCAAGAAAAGGCATTTCGTGAATCGTTATTAAATACCAAGCAGATTAATAAAATGTGTA
CATCTTCTGGTAAGTCAATGACGATCTCACTAATTGCTGAGTTTTTTAGGCGTAGAGGAA
AGAGAGGCTTACTATTAGTTCCTAACATTAACCTGTTGACTCAGTTCAAGAATGACATTG
AAGATTACAATTTAATCGACCTTCATGATGATACACACACGATTGGTGGAGGTAATTCTG
ATAGACATTTTGATAAATCATTAACAATCTCTACTTGGCAATCCTTACAAGAGAAGTTTG
CATCAGATCTAAAACTCGATGAGCTTGATTATGTAATATGTGATGAAGCTCATCGATTCG
CTTCTGAAGTCACTTCGGATATTGTATCTAAAACCATTAACTGCAAATACAAATGGGGAT
TTACCGGAACCCTTCCAGAAAACCCAGTTCAGAAGATGCAATTAATTGGATTATTTGGTT
TACCTAAAACATACATCACGTCCCGTGAATTGATTGAAAGGGGTTTAGCGACGCCAATAA
ACATAAACTCTGTCATATTTAAATATAGTCAAACAGATAAAGCATTGTTCAAAGAGTCCG
GTGTCTATACTAAACAACTTGTTTTTATAAAAGAACACGAGAAACGCAACGAGTTCATTG
TTAACCTTTCGTGTAGGTTAAGGGATAAGGGAAACACGCTCACTCTATTCCAACACACTG
AACATGGTAAGCTCCTATTTATGGACATAATGAAGAAGCTTTATCCAGATGTTGAGGTTG
CCAACAAGGACATTACTGGTAAGAAGTCTTTTGAGTTTCAGGAGAAATATGGCATATACT
TCTTAAATGGAGAAGATGACGCCAAGACACGTGAGAAAACTCGTCAGATTCTAGAAAACC
ATGAAGATGCAATACTCATTGCAAACTATGCGATTCTATCAACTGGTGTAAACATTAAGA
AACTTCACAACATGGTACTCGCTTCCCCTCTGAAAGCATACACTACAGTGACTCAGTCCA
TTGGTCGTTTGATGAGGAAACATCCATCTAAATCGGAAGCTAACATTTTTGATCTTGTCG
ATGATTTCGGTTACCGTAAACCTGGTGGGATCTTCTTTAAGCAATATCAACATAGAAAGG
CCACTTCTTATAATCCAGAAGAATATCCGGTCAAAGAAGTTGAGATGGCACTTTATTGAT
TTTTATCTTTACAAAAGCTTAGATTTGATTTATAATTAACTCATATTTAAGCTTTTTGAG
AATTTTATATACATGCGACACGATAAGCTGATCGAAAATGGTTTCGACCATGGTGTATTT
GACCGTTCTTTGATATCCGAGGATATATGGTCGGACTATTTCTACAATATGGATCCATTG
GATGAAAGTATTACATTCGATACGTTTGAAATTTTTATAACTAATAATACAGTCGAATTT
TTCCCTGGACATAGTGTAGGTCCTAGAGATATTCCTTGGGATATAGGTATGTTGGTGTGG
CTGGGTGATTTCGACGATAAAGCCAGAGAAAGGTTGTTTAGTGAGTTCGTTAAATTAATG
GATCGTCCGGAGTTGTTAATATGAAGTATGGCAATCTTATGAATCTTTTTGAGCTTGGTC
TTTGTTCAAGGTATGAGTATCGCATCCAAGATCTCGATTTGAATACATACGAAGCACTTC
ATCAATATCATCTAAGACATTATTACAAATATTCTGAGGACCGTTCACAATTTGGAGATG
GTAAATTTGTTGTATTTATTCATGGCGATTTCTCACGTTTAGAGTTCTTTTGTAATACTG
TAGGTGATGGTTCTGTCCACGATGAAGATTTACCCATTGGATTAGTTGGTTTGGATTGTT
ATCAGGATTCTATGAATTTTAGATTGATTACTTTGGTTAAAGCTATTCTTGTATGGGTTG
ATAAGCCAGAGTTAATAATATGAGTGTAATATGAAAACGACGATACCAAAAGGTTTAAAA
TACAATGAACTGGTGGAATTACTTACCTCGACTGGTTATGTCAAGGTTACCAAAGACCAA
GTTATAATGGTCGACAGTCCAATGGCGAATGTAAATTTGCATTTGTCGAATTTTGCTCAC
AAATGTGAATTTTGGTATAATCCAGATGAACAAATCGTATTACAAGCTATTCGTATTAAA
ATACCTTTCAAAATCCTCATGGTAGTGTATATGCCAGTGTGGTTTATTATTTGTGTTTGT
TTCGGTACAAGATCATTAGTGAGTGACTGGATAAATGCATCTAAACCTGGATATGTTACG
GTAGATCGAGCTCATTTGGACGATTATGAACACGAGCATTTGTGTAAACTTTTGGGTCTA
GATGAATATCTGATATAGGTCATATTATGAAAGACGAAAGACTCGATGATTTCGAGGAAT
TAAATTTATCAACTTGGAAGTTTTTCAAACATTTGCCCAAGGAATATCGTGAACATCTCC
CACATAGACTTTTCATCAAATTTAGGTTTTATTTTGATTGCGAGAAAGAACAAGTTCATA
TTGTATGTCGTTCTCGGTGGTGGACGAAAATCATCATGTTATTTGCTTTCATTTATTGTC
TAATCGTGGATTATGAAAAGCGATATTCATCTTGGACAACAATAAGATCTATAATTACAG
ATGAAACGTTTAATACCAATAAAATTGTTATGAATACAGAGTATTCAACTATTGAAAGGG
ATATTTTCTTAATAATTATGAAAATATCAGGGAAAGATGAATATTTAATATAGGAGATCA
TTGTGACTGAAGAAGAATCAGATTTCAAAGAACTTGAAGAGAATTACACTAAGGTAGATA
TAAAACCCTGGCATTTTCTAAAAATTATAGGCGTTAGAACACCAGTTTATTTATGGTGTA
ATATGAACATATTTTATGATACGGATAAAGGTGTTTTTCATATTACAAATGAAGTTAATT
TTATAATAAAAATCATGTTGATTTTTATGGTTCCATTTATACTATTAGTGAGTTTAGTGA
AAAAAGATATGGATCCGAAAGTAGAACTAAGTGATTTTGGGAATTTAATTTTCCATAAAG
GTTCATTGAATCAATACCAGGTGGATTCAAATGATTTAGTTAACGACAAAGATGTATATA
AAGAATTAATTAAAGTGGTCAGTAAAAAACATCCAGAATTAGTGATTTAATAATCGATCT
CATTGTCATCTAGATATCCTTCAATTATATTTTGGACAATCTTTGGTGAACTATGCACAT
ATTCACTTTTCACTGTAAAGATTTCTTTTAATAAAGAAAGCACTTTCTTTTCGTGCACTC
TATCTGGTATAATGTAAACTACCGAAAAGTAGCACTCGGGATTTGCGGTTTTATAAGCTT
TAATACGCTGGTCTGGATTTTTGGTGATTCCAACTTTGCAACGAGAAGTCTTGTCTGGAT
CGACCAAAATGTACAAATATAAATTCATATTACCTCTAAAATAATTATAATAGGAGTTGA
TAAAATAGATGACAACATTCATTAATTATCAGGGTTCAAAGAAACACTTCACCAAAAAGT
TCAATTATTTAATATCAAACACAAAACATAATACATACATTGAACCATTCGTTGGATCTG
GTGCTGTGCTATTCAACCTCGATAAAAGATTTGAACATTATATCATAAATGATTTAAACG
AACATGTGATATTCATGTACAATACATTTAAAACAATATCCTACAATGATGTTTTAGATG
CAAATAATGACGTGTTGAAAAACTTTGGTGATATCAAACAATCAAAAGAATCGTTTTATG
CATTTCGTGATTTTTATAACGAAAAACATCACTTTTCTAATAATAAAGAGAAAGGTATTT
ATTTGTATTTTCTAGCCAATTCTTGTATTAACTCAATGCTAAGATTTGGACCAAACGGAA
TGAATTCGTGTTTTGGTGAACGGTTTAAGATTATGACAAAAAATGATTTTGAGCACATTC
ATAGAGTTCTCCAAGATACAACGATTCTAAATAAAGATTATCGTGATATTCTTCAGGATG
ATGCAGTTATATTCCTAGACCCTCCATATTTTGAGCGTCCAACATCATATTCAAGTAATT
TTGATGCAAAAGATTTGCAATCATTTCTTGATGAAATAAAATCATTAAAATCTGATATCA
TTTATACAGACATATACTCCGATAAGATCCATGACTATCTTAAATGGCCATACCAAGAAA
CCAAGATTATAACGAATAGCTCACCATACGCATACAACGACAAACATCAAGAAGTAGCCT
TTTATAACTTTGAGTTACCAAATGATGAATGGTAATTGAAATTGAGTTATAACTAATAAT
TTTTGATTATATAAAAATAACTCGATATCATCTTCACTTACTAACCATAATTAAGAGGAT
GTTATATATAATAACCCAAAATCAATAAGATAAAGGAAAGAAATGACACACAAACCTATA
ATTGATACTAAAAATCTGGTACCACCAAAGAACAAAGAGATGATATTTTTTGGTGAATAT
TCAGGATTTCAAAGATATGACAATCCAAAGTATAAGTTCGCAGTGAATATGGAAGAACGT
CAGCGAAATGCTTTCTGGAACCCATCTGAGATTTCTATGAACAGTGATTCTCAAAAATTC
TGGGATCTACCAGAACACATTCAAGAAATCATGATTAATGTTTGGTTATTCCAAACTCTT
ATGGATTCAGGACAAAATAAAGGCTTAGAAGAAGTAATGGCTGAACTTTGCACTAATCCA
GAGTTTGAAGCGTTATTCAAAACTTGGGGATACTTTGAGTTAATTCATAGTTTGTCATAC
TCTCACATTCTTCGAGGTATTTTTGCTGATAGTTCTAAGATCTTCGATAAGATTGCCGAA
TACCCAGAAATTCAATCACGTATTGATAGTGAGATTGAGCTTTACTCAAAGATTAAAGAT
ATTGATCAACTTGAAACATTAGAAGAAAAGAAAAAGCTTATACTTGAATTACTCGTTTCG
ATCTATGCACTTGAAGGAGTTAAGTTCTATGTATCATTCCTAGTAACCTACATTATCAAC
AACTCTTATAACAATGCAATTGCTGGTTCGACTCGAATTATCAAATTAATCAACTTCGAT
GAAGATCTTCATACTGGTATGAGCGCAGGTCTTTTGGATATCCTAAGAAAAGAGAAATCT
GAAGGATTTTCTGAATTAATGGAAAGTGACTGGTATCGAGATATGGTAAAAGAACGATTC
CAGAAGGTGTACGACCAGGAAATGGATTGGGGACGATACCTATTATCGATTGGTCAGATT
CCTTCTCTCACTGAGAATGTAACAAGTACATTCTTGAAGTATTATATTGATAATCGAGTT
CAGAAAATTGGAGTAGATAAGATCTATAACCAAGAAAAGACTGATGTTGTTCAATGGTTT
ATGTCTTATAAGAACTTGAATCTAGATAATGCAGCTCTTCAAGAATCAGATTTGGCAGTT
TATTCTATTGGTATTATGAAAGATGATATCCCAGAAGGACGAATCGACGAATTTGATGAT
ATTGAAGAATTCCGAAAACTTTTTGAATCAGACGATGACTTATAATGTGGGTATAGCCCA
CATTTTTAACATAAAGGATAAAAATGAGCAAACGTTATAATAAATTAAGCTTGGACAAAG
TATCCGAAGCTGTGCAACAAAATGAAAAAATTGATATTAGTAATCAAGATACAATGAAAG
CTTCGCAGATCACTATTATCAAACGTAAAGGACATAAAGAACCATTCAAGCCAGAAAAAC
TACGAAAGGTTTGTTTGTGGGCAGCCGATAATAAAGAATATCTAGCTGATGAACTTATTC
GTGACACTGAGATTAAACTTCACAAAGAGATTCATATTAAAGATATGTATCAACAACTAA
TTGTTACGGCTGTTAATAAGATCTCGATGCTTCAGCCCGTGTGGGAAGAAATTGCAGCCA
AATTACAACTGCTTTCTTATTATAAAGAAACATATAATATTGCTTCTGATAATCAATATC
CTCACCTTCGTGACGTTCTTGCACTTGGTGTCGAACGAAAAATTTATGACAAAGAAACTG
TTCATTCGTACACACCACAAGAAATTGATGAATTAAATGATGTAATCAAACCAGAACGAG
ATCTATTGTTCAACTTCAAAGGTCTAGTTTCATTCTTCGATAAGTACTGTTTGAACTACA
CAAAAACCAAAAAACTTGAGTTACCACAACATGCTTACATGCGCGTAGCTATGGCACTCA
TGGCTAACGAGAAAGAACGTGTTAAACGAGTCATAGAAGAATATAACAACATTTCATCTC
ACAATTATACACGTGCTACTCCTATCATGCTTAATGCACTGACGCCTGGACAACAGTTGA
GTTCTTGTGTATTAAGTACACTAGCAGATGATTCACACTCGATCTTAGATACTGGTAAAA
ACCTCGGTATTTATTCAAAATTTAAGGGTGGTACGGCTCTTGACATCTCAGCTATGAGAG
CAAAGGGTGGTTATATAGAAGGTACTCAAGGTTATTCATCTGGACCCGTTCCATTTAATA
AATTCTTTGAAGCTATTATGAAAGCTTGGAACCAAGGTGGTAAACGTCCGGGTGCACTGG
CTGTATACTTCTCATGGTGGCACTTAGACGTAATGGACTTACTCTCACTGAAAAGTAATG
GTGGTACAGACGAAAACCGAGCACGAGGGCTTCAATTTGGTTGTAAACTGAATGATTTAT
TCATTGATGCGGTTATTGAAGATGAAGATATTCATCTATTTGATCCAAAAGATACACCAG
AATTAATTGGTAAATTTGGTGAAGAGTTCAATGAACTATACCGTTCATATGTACAAAAAA
CCAACGTTCGTTCGAAGAAAGTTCGTGCTCGTGAAATTTGGAATAAAATCTTCAAAGAAC
GTTCTGAAACGGGTAACATTTATCTTTTCCATGAAGAGAACGTCAATGAATCAACTCTTT
TAAAACGTTACATTGGTTCTTCAAACCTTTGTACTGAGATATTGCTTCCTAGTCGTCCAT
CCGAATCAATCAGTGAACAACTCGTCACTATGGAAGATGGTTCTACTGAAATCGTTAAAC
GATACAAAGCTGGTGAAATTGCACTGTGTAATCTAAGCTCATTTAATCTTCTGAAGTGGT
ACTACATGACAACCGAAGAACGAATGGAGACCATTCGAACATTGGTTCGAGGTCTGGATA
ACACTGTTGACTTAGCTAATTATCCGGTGAAAGAAGGTAAACACTCTAACATGATGTATC
GCTATTTAGGCGTTGGTGTCCTAAATTATACAAACTACCTCGCTTTAAAAGAGATTGTTA
TTGATACAAAAGCCGCTGCCGAAGAGACCGATGCATTATTTGATGAATTCTCTTACATGG
TTATATCAGCTTCATGTGAGTTAGCAATCGAAAAGGGCAAATTCGAAAAATTCTATGAAA
CTGAATGGGCCGAAGGTATCCTTCCTATTCATAAAGCGAACCAAAATGCAATGAAGTTGA
CTGACTATGAACCAGATTGGAAACGATGGGATGAACTAGCTGAGAAAGTTCGAACTTTCG
GCATACGCAATGCTCAACTTATGGCTATTGCACCAACGGCAACCTCAGGTAAAGCCATCA
ATGCTATCGAGTCAATTGAACCAATTCACGATTTCTTCTATAAAGAAGAGGGAACGATGA
CTGTTCCGACTGTTGTACCAAACTTCAGAAAGAACAACCGATTCTACAAAAAGAGCTTTG
ATTGCAACCAGTACGCATTGATTAATAATGCAGCCGTCCGTCAAAAGTGGTTAGACCAAA
CCCAATCAGTCAACGTTTACTACAAACGTCCAGATTCACTGTGGGATATGTCTAAACTCC
ACATATATGGTTTCAAATTAGGAATGTGCACTTTCTACTACCTAAAACAAACCAAAGATT
CAGACGATGCTTGTGAGTCTTGCACATAGAATGCACATGATGTAGTATAGTTCAAAAAGT
AGCTTACTAGGCTAAGTGTTCAAAAAGTAAGCTACTTTATTTAAAAAATCGTTTAAAATT
AAGCTGTAGTTGATTATAATAACAAGAAATAAAAGGAGAGTCTATGAGCACAAAAGAGAT
AGAGCTGACTTCGGTTAAGAAGTTAGAGTCAGGTGTTTACTTGATTAATGAGATGATTAA
GGTGTCGAATCTTTCGATTGAGTCAAATGGGCAGTTTTTAGCTGATGTTGATTACAACGA
AGAAGTGTATTCCGAGAGGGATGTAGAAATCCTAATTGGTCGATTCGATGGTGAAGCACT
CGCCGATAGAATGGAAAATGAAGCAATCCTGCCTCACGAATAAATCTCACACAATAATAA
TTATAAGAGAAGGAAATATATGTTTTTAAGTTCAAACTATATACTTGGCAACGAA
